# Supplementary material for: Novel method for risk stratification of radiation-induced breast fibrosis: subgroup hypothesis verified by machine learning
Source: NPJ Breast Cancer. 2026 Jun 12;12:84. doi: 10.1038/s41523-026-00980-7 (PMC13279946; doi:10.1038/s41523-026-00980-7)
Supplement: Supplementary file 2 — Supplementary Data 1_DEG tables [file 41523_2026_980_MOESM2_ESM.xlsx]

## Sheet: CC_0Gy
ENSEMBL	SYMBOL	GENENAME	logFC_CTGF_0Gy_d2_CC.d0.norm	pval_CTGF_0Gy_d2_CC.d0.norm	FDR_CTGF_0Gy_d2_CC.d0.norm
ENSG00000001036	FUCA2	alpha-L-fucosidase 2	0.23324	0.00126098	0.0120159
ENSG00000001630	CYP51A1	cytochrome P450 family 51 subfamily A member 1	0.251338	0.00486874	0.0307582
ENSG00000002822	MAD1L1	mitotic arrest deficient 1 like 1	-0.219523	0.00657522	0.0376867
ENSG00000002834	LASP1	LIM and SH3 protein 1	0.223666	0.00152228	0.0136881
ENSG00000003137	CYP26B1	cytochrome P450 family 26 subfamily B member 1	-1.04379	0.00824635	0.0443036
ENSG00000003249	DBNDD1	dysbindin domain containing 1	1.31378	2.28803e-06	0.000154029
ENSG00000003400	CASP10	caspase 10	0.797222	2.76269e-05	0.000837559
ENSG00000004660	CAMKK1	calcium/calmodulin dependent protein kinase kinase 1	-1.31384	1.35604e-07	2.16295e-05
ENSG00000004864	SLC25A13	solute carrier family 25 member 13	-0.590922	0.000406967	0.00552558
ENSG00000005059	MCUB	mitochondrial calcium uniporter dominant negative subunit beta	0.249554	0.00942768	0.0488879
ENSG00000005189	REXO5	RNA exonuclease 5	0.464423	0.000297965	0.00445188
ENSG00000005206	SPPL2B	signal peptide peptidase like 2B	-0.292617	0.000611323	0.00726408
ENSG00000005238	FAM214B	family with sequence similarity 214 member B	-0.376168	0.00220416	0.0177224
ENSG00000005302	MSL3	MSL complex subunit 3	-0.366704	1.76968e-06	0.000129111
ENSG00000005700	IBTK	inhibitor of Bruton tyrosine kinase	-0.364491	2.39208e-06	0.000159217
ENSG00000006007	GDE1	glycerophosphodiester phosphodiesterase 1	0.256839	0.000319094	0.00466586
ENSG00000006118	TMEM132A	transmembrane protein 132A	-0.458811	0.00132885	0.0124286
ENSG00000006125	AP2B1	adaptor related protein complex 2 subunit beta 1	0.27994	1.48978e-05	0.000542726
ENSG00000006194	ZNF263	zinc finger protein 263	-0.167482	0.00618025	0.0361962
ENSG00000006283	CACNA1G	calcium voltage-gated channel subunit alpha1 G	-0.825042	0.00496679	0.0311955
ENSG00000006327	TNFRSF12A	TNF receptor superfamily member 12A	-0.62272	0.000172815	0.0030324
ENSG00000006451	RALA	RAS like proto-oncogene A	0.347416	5.23436e-05	0.00130388
ENSG00000006459	KDM7A	lysine demethylase 7A	-0.857746	0.00150541	0.0135848
ENSG00000006576	PHTF2	putative homeodomain transcription factor 2	-0.278848	0.00421116	0.0278619
ENSG00000006625	GGCT	gamma-glutamylcyclotransferase	-0.361834	0.00468144	0.030009
ENSG00000006652	IFRD1	interferon related developmental regulator 1	-0.568283	2.28269e-05	0.000734818
ENSG00000006715	VPS41	VPS41 subunit of HOPS complex	0.271328	0.0012906	0.012201
ENSG00000006747	SCIN	scinderin	1.17216	0.000776817	0.00852669
ENSG00000007237	GAS7	growth arrest specific 7	-1.00472	0.0016459	0.0145268
ENSG00000007392	LUC7L	LUC7 like	-0.26066	0.000114124	0.00225509
ENSG00000007541	PIGQ	phosphatidylinositol glycan anchor biosynthesis class Q	-0.227947	0.000679339	0.00782544
ENSG00000007968	E2F2	E2F transcription factor 2	1.0602	0.000929326	0.00970575
ENSG00000008083	JARID2	jumonji and AT-rich interaction domain containing 2	-0.655022	6.61194e-06	0.000314565
ENSG00000008311	AASS	aminoadipate-semialdehyde synthase	0.614199	2.11967e-05	0.000697559
ENSG00000008382	MPND	MPN domain containing	0.268197	0.00338769	0.024059
ENSG00000008710	PKD1	polycystin 1, transient receptor potential channel interacting	-0.448577	0.000171816	0.00302424
ENSG00000009780	FAM76A	family with sequence similarity 76 member A	-0.470714	7.59219e-08	1.51837e-05
ENSG00000009830	POMT2	protein O-mannosyltransferase 2	-0.252226	0.000714107	0.00807283
ENSG00000010072	SPRTN	SprT-like N-terminal domain	-0.2909	0.00842915	0.0450734
ENSG00000010278	CD9	CD9 molecule	0.60208	0.00665699	0.0380691
ENSG00000010404	IDS	iduronate 2-sulfatase	0.391531	0.000357932	0.00506569
ENSG00000010704	HFE	homeostatic iron regulator	0.424011	3.32442e-05	0.000949335
ENSG00000010803	SCMH1	Scm polycomb group protein homolog 1	0.286799	3.76122e-05	0.00103449
ENSG00000011021	CLCN6	chloride voltage-gated channel 6	0.294	0.00374911	0.0257879
ENSG00000011028	MRC2	mannose receptor C type 2	-0.344382	8.6381e-05	0.00184753
ENSG00000011132	APBA3	amyloid beta precursor protein binding family A member 3	-0.229584	0.000616837	0.00731977
ENSG00000011422	PLAUR	plasminogen activator, urokinase receptor	-0.616687	0.000865855	0.00923491
ENSG00000011465	DCN	decorin	-1.51701	5.77511e-05	0.0013946
ENSG00000011566	MAP4K3	mitogen-activated protein kinase kinase kinase kinase 3	0.193579	0.00228386	0.0181489
ENSG00000013016	EHD3	EH domain containing 3	0.501686	0.00115984	0.0113473
ENSG00000013297	CLDN11	claudin 11	0.977343	0.00737775	0.0408836
ENSG00000013364	MVP	major vault protein	0.326626	0.00432022	0.0283504
ENSG00000013375	PGM3	phosphoglucomutase 3	-0.214917	0.00447376	0.0290749
ENSG00000013441	CLK1	CDC like kinase 1	-0.507928	0.000106363	0.00216704
ENSG00000013523	ANGEL1	angel homolog 1	0.321918	0.0011682	0.0114082
ENSG00000013563	DNASE1L1	deoxyribonuclease 1 like 1	0.553472	0.00592237	0.0352337
ENSG00000014216	CAPN1	calpain 1	0.501633	5.49287e-07	5.86606e-05
ENSG00000014641	MDH1	malate dehydrogenase 1	0.231778	5.9153e-06	0.000293362
ENSG00000014919	COX15	cytochrome c oxidase assembly homolog COX15	0.246904	0.00076151	0.00841606
ENSG00000015475	BID	BH3 interacting domain death agonist	-0.34436	0.00212427	0.0172682
ENSG00000018408	WWTR1	WW domain containing transcription regulator 1	-0.312386	0.0033371	0.0237952
ENSG00000019549	SNAI2	snail family transcriptional repressor 2	-0.41222	0.000972741	0.00998978
ENSG00000020922	MRE11	MRE11 homolog, double strand break repair nuclease	-0.26115	0.00914769	0.0479171
ENSG00000021355	SERPINB1	serpin family B member 1	0.394704	0.000583936	0.00706188
ENSG00000022267	FHL1	four and a half LIM domains 1	0.728709	0.000568164	0.00692447
ENSG00000022277	RTF2	replication termination factor 2	0.214352	0.000193116	0.00325011
ENSG00000022840	RNF10	ring finger protein 10	0.161302	0.0061613	0.0361726
ENSG00000023041	ZDHHC6	zinc finger DHHC-type palmitoyltransferase 6	-0.235152	0.00592798	0.0352553
ENSG00000023330	ALAS1	5'-aminolevulinate synthase 1	-0.578203	3.23455e-06	0.00019675
ENSG00000023445	BIRC3	baculoviral IAP repeat containing 3	-1.56938	0.000113744	0.0022501
ENSG00000023697	DERA	deoxyribose-phosphate aldolase	0.253102	0.00281689	0.0211846
ENSG00000023902	PLEKHO1	pleckstrin homology domain containing O1	-0.325372	0.00753991	0.041561
ENSG00000025708	TYMP	thymidine phosphorylase	-1.08727	5.46575e-05	0.00134032
ENSG00000025772	TOMM34	translocase of outer mitochondrial membrane 34	0.344709	0.00478276	0.03046
ENSG00000025796	SEC63	SEC63 homolog, protein translocation regulator	-0.297111	2.82332e-05	0.000850116
ENSG00000025800	KPNA6	karyopherin subunit alpha 6	0.116975	0.00577668	0.0345411
ENSG00000026297	RNASET2	ribonuclease T2	-0.52093	0.00450607	0.029202
ENSG00000027001	MIPEP	mitochondrial intermediate peptidase	-0.417216	1.82879e-05	0.00062731
ENSG00000028203	VEZT	vezatin, adherens junctions transmembrane protein	0.314702	4.53408e-05	0.00118401
ENSG00000029153	ARNTL2	aryl hydrocarbon receptor nuclear translocator like 2	0.783653	8.2023e-05	0.00178186
ENSG00000029364	SLC39A9	solute carrier family 39 member 9	-0.154781	0.00574615	0.0344399
ENSG00000030066	NUP160	nucleoporin 160	-0.295334	0.000372511	0.00515826
ENSG00000030582	GRN	granulin precursor	-0.343366	0.00372426	0.0256668
ENSG00000031691	CENPQ	centromere protein Q	-0.930731	3.25821e-05	0.000939521
ENSG00000031698	SARS1	seryl-tRNA synthetase 1	-0.416455	0.000195177	0.00326726
ENSG00000033011	ALG1	ALG1 chitobiosyldiphosphodolichol beta-mannosyltransferase	-0.264204	0.000350199	0.00497794
ENSG00000033627	ATP6V0A1	ATPase H+ transporting V0 subunit a1	0.624457	3.43925e-05	0.000966539
ENSG00000034510	TMSB10	thymosin beta 10	0.311473	0.000536974	0.00662611
ENSG00000034533	ASTE1	asteroid homolog 1	-0.336559	0.000777528	0.00852824
ENSG00000035403	VCL	vinculin	0.340572	6.82717e-05	0.00157594
ENSG00000035687	ADSS2	adenylosuccinate synthase 2	-0.662761	3.18862e-07	4.03247e-05
ENSG00000036672	USP2	ubiquitin specific peptidase 2	1.55781	0.000137708	0.00258276
ENSG00000037749	MFAP3	microfibril associated protein 3	-0.400457	3.05863e-07	3.92414e-05
ENSG00000038358	EDC4	enhancer of mRNA decapping 4	0.190964	0.000295211	0.00443611
ENSG00000038427	VCAN	versican	0.63472	8.82263e-05	0.00187296
ENSG00000038945	MSR1	macrophage scavenger receptor 1	1.48962	0.00340789	0.0241443
ENSG00000040275	SPDL1	spindle apparatus coiled-coil protein 1	-0.865985	1.31132e-05	0.000495031
ENSG00000040487	SLC66A1	solute carrier family 66 member 1	-0.265009	0.000662368	0.00768495
ENSG00000040633	PHF23	PHD finger protein 23	-0.321419	2.15938e-06	0.000148762
ENSG00000040731	CDH10	cadherin 10	1.83538	0.000409861	0.00555396
ENSG00000041353	RAB27B	RAB27B, member RAS oncogene family	-1.10081	0.00848866	0.0452959
ENSG00000042493	CAPG	capping actin protein, gelsolin like	0.449298	0.000657175	0.00764473
ENSG00000042980	ADAM28	ADAM metallopeptidase domain 28	-1.64676	0.00423857	0.027991
ENSG00000044115	CTNNA1	catenin alpha 1	0.215892	8.31413e-05	0.00179953
ENSG00000044446	PHKA2	phosphorylase kinase regulatory subunit alpha 2	0.456342	3.79504e-05	0.0010385
ENSG00000047230	CTPS2	CTP synthase 2	0.306443	0.000368676	0.0051308
ENSG00000047579	DTNBP1	dystrobrevin binding protein 1	0.294653	0.000328939	0.00476195
ENSG00000047849	MAP4	microtubule associated protein 4	0.328155	7.51959e-07	7.31508e-05
ENSG00000048140	TSPAN17	tetraspanin 17	0.338689	5.26358e-05	0.00130733
ENSG00000048342	CC2D2A	coiled-coil and C2 domain containing 2A	0.500945	1.38423e-06	0.000111843
ENSG00000048740	CELF2	CUGBP Elav-like family member 2	1.09317	0.000249453	0.00391725
ENSG00000048828	FAM120A	family with sequence similarity 120A	0.199748	1.95872e-05	0.000656802
ENSG00000049089	COL9A2	collagen type IX alpha 2 chain	0.736688	0.000931492	0.00970942
ENSG00000049192	ADAMTS6	ADAM metallopeptidase with thrombospondin type 1 motif 6	-0.350095	0.00936497	0.0487094
ENSG00000049246	PER3	period circadian regulator 3	-1.14648	1.97451e-08	6.99173e-06
ENSG00000049540	ELN	elastin	-3.02469	1.81039e-09	1.52633e-06
ENSG00000049769	PPP1R3F	protein phosphatase 1 regulatory subunit 3F	-0.444552	0.000179642	0.00310299
ENSG00000050130	JKAMP	JNK1/MAPK8 associated membrane protein	-0.161343	0.00727186	0.0405379
ENSG00000050405	LIMA1	LIM domain and actin binding 1	0.287181	0.00726357	0.0405172
ENSG00000050426	LETMD1	LETM1 domain containing 1	0.294613	0.0052838	0.0325051
ENSG00000050730	TNIP3	TNFAIP3 interacting protein 3	0.477005	0.000728875	0.00816756
ENSG00000051009	FHIP1B	FHF complex subunit HOOK interacting protein 1B	-0.201331	0.00688606	0.0391483
ENSG00000051108	HERPUD1	homocysteine inducible ER protein with ubiquitin like domain 1	-0.488767	0.000293783	0.00442299
ENSG00000051382	PIK3CB	phosphatidylinositol-4,5-bisphosphate 3-kinase catalytic subunit beta	0.239393	0.00202593	0.0167144
ENSG00000052802	MSMO1	methylsterol monooxygenase 1	0.91409	8.5916e-06	0.000367913
ENSG00000052841	TTC17	tetratricopeptide repeat domain 17	-0.210858	0.00118698	0.0115279
ENSG00000053524	MCF2L2	MCF.2 cell line derived transforming sequence-like 2	1.2639	0.00037263	0.00515826
ENSG00000054392	HHAT	hedgehog acyltransferase	0.8414	0.00442947	0.0288535
ENSG00000054523	KIF1B	kinesin family member 1B	0.418487	0.000129895	0.0024862
ENSG00000054654	SYNE2	spectrin repeat containing nuclear envelope protein 2	0.801566	0.00121693	0.0117368
ENSG00000054965	FAM168A	family with sequence similarity 168 member A	0.149921	0.00536469	0.0328213
ENSG00000055163	CYFIP2	cytoplasmic FMR1 interacting protein 2	0.811646	0.00222809	0.0178296
ENSG00000057252	SOAT1	sterol O-acyltransferase 1	0.52862	6.92827e-05	0.00158687
ENSG00000058668	ATP2B4	ATPase plasma membrane Ca2+ transporting 4	0.42732	0.000298893	0.00445821
ENSG00000058673	ZC3H11A	zinc finger CCCH-type containing 11A	-0.167817	0.00467232	0.0299614
ENSG00000058799	YIPF1	Yip1 domain family member 1	0.2044	0.00326325	0.023448
ENSG00000059122	FLYWCH1	FLYWCH-type zinc finger 1	-0.287201	0.000417465	0.00563355
ENSG00000059145	UNKL	unk like zinc finger	-0.652563	1.02281e-08	4.76549e-06
ENSG00000059769	DNAJC25	DnaJ heat shock protein family (Hsp40) member C25	-0.356351	0.000409998	0.00555396
ENSG00000060069	CTDP1	CTD phosphatase subunit 1	-0.158522	0.0050041	0.0313066
ENSG00000060140	STYK1	serine/threonine/tyrosine kinase 1	1.22365	0.000154832	0.00279439
ENSG00000060971	ACAA1	acetyl-CoA acyltransferase 1	0.370035	4.2791e-05	0.00113692
ENSG00000061938	TNK2	tyrosine kinase non receptor 2	0.301582	0.00222344	0.0178296
ENSG00000062716	VMP1	vacuole membrane protein 1	-0.226234	0.00184623	0.0156549
ENSG00000064115	TM7SF3	transmembrane 7 superfamily member 3	0.390484	1.05801e-05	0.000433614
ENSG00000064199	SPA17	sperm autoantigenic protein 17	0.437077	0.000273556	0.00419697
ENSG00000064205	CCN5	cellular communication network factor 5	-2.01521	0.00107897	0.0107805
ENSG00000064393	HIPK2	homeodomain interacting protein kinase 2	-0.379949	0.00415059	0.0275953
ENSG00000064601	CTSA	cathepsin A	-0.328087	0.00113461	0.0111912
ENSG00000064655	EYA2	EYA transcriptional coactivator and phosphatase 2	-1.66845	0.0076016	0.041784
ENSG00000064703	DDX20	DEAD-box helicase 20	-0.396485	0.000111172	0.00222156
ENSG00000064961	HMG20B	high mobility group 20B	0.165763	0.00829176	0.0444866
ENSG00000064995	TAF11	TATA-box binding protein associated factor 11	-0.222122	0.00215161	0.0174168
ENSG00000064999	ANKS1A	ankyrin repeat and sterile alpha motif domain containing 1A	0.335492	4.88861e-05	0.00124358
ENSG00000065268	WDR18	WD repeat domain 18	-0.331123	0.00164997	0.0145409
ENSG00000065308	TRAM2	translocation associated membrane protein 2	0.31774	0.00203758	0.0167715
ENSG00000065357	DGKA	diacylglycerol kinase alpha	0.38083	0.00128254	0.0121802
ENSG00000065833	ME1	malic enzyme 1	0.384575	0.00491624	0.0309984
ENSG00000065911	MTHFD2	methylenetetrahydrofolate dehydrogenase (NADP+ dependent) 2, methenyltetrahydrofolate cyclohydrolase	-1.23529	3.47398e-06	0.000205023
ENSG00000065923	SLC9A7	solute carrier family 9 member A7	0.378484	0.0094993	0.0490908
ENSG00000065970	FOXJ2	forkhead box J2	-0.24035	6.97102e-05	0.00158844
ENSG00000066230	SLC9A3	solute carrier family 9 member A3	-0.402368	0.00389639	0.0263908
ENSG00000066455	GOLGA5	golgin A5	-0.195236	0.00224793	0.0179251
ENSG00000066629	EML1	EMAP like 1	-0.414833	7.55522e-05	0.0016847
ENSG00000067057	PFKP	phosphofructokinase, platelet	-0.519217	0.000473855	0.00611847
ENSG00000067365	METTL22	methyltransferase like 22	0.271696	0.000425202	0.00571617
ENSG00000067596	DHX8	DEAH-box helicase 8	-0.157797	0.00256619	0.0197081
ENSG00000067840	PDZD4	PDZ domain containing 4	-1.19444	0.00114835	0.0112702
ENSG00000067992	PDK3	pyruvate dehydrogenase kinase 3	0.580633	0.00091931	0.009631
ENSG00000068024	HDAC4	histone deacetylase 4	-0.3665	0.00415916	0.0276419
ENSG00000068028	RASSF1	Ras association domain family member 1	-0.266172	0.00018273	0.00313653
ENSG00000068078	FGFR3	fibroblast growth factor receptor 3	-1.4894	1.44019e-05	0.000531222
ENSG00000068308	OTUD5	OTU deubiquitinase 5	-0.165083	0.00454489	0.0293891
ENSG00000068878	PSME4	proteasome activator subunit 4	0.295141	0.000334512	0.00482441
ENSG00000068976	PYGM	glycogen phosphorylase, muscle associated	1.27843	0.00143222	0.0131191
ENSG00000069020	MAST4	microtubule associated serine/threonine kinase family member 4	0.630236	4.63953e-06	0.000248918
ENSG00000069482	GAL	galanin and GMAP prepropeptide	-1.50293	0.00358126	0.0249926
ENSG00000069493	CLEC2D	C-type lectin domain family 2 member D	-0.618621	0.00647643	0.0373624
ENSG00000069509	FUNDC1	FUN14 domain containing 1	0.212865	0.00814699	0.0439496
ENSG00000069667	RORA	RAR related orphan receptor A	-0.711453	0.000133059	0.00252769
ENSG00000069849	ATP1B3	ATPase Na+/K+ transporting subunit beta 3	-0.242945	0.00935208	0.0486709
ENSG00000069943	PIGB	phosphatidylinositol glycan anchor biosynthesis class B	0.44489	0.000110438	0.00220938
ENSG00000070087	PFN2	profilin 2	0.832987	6.02569e-08	1.33356e-05
ENSG00000070182	SPTB	spectrin beta, erythrocytic	-1.04518	0.00569872	0.0342213
ENSG00000070501	POLB	DNA polymerase beta	0.549932	8.36221e-06	0.000364885
ENSG00000070669	ASNS	asparagine synthetase (glutamine-hydrolyzing)	-2.27445	2.65429e-06	0.000171512
ENSG00000070756	PABPC1	poly(A) binding protein cytoplasmic 1	0.351721	6.99739e-07	6.99936e-05
ENSG00000070761	CFAP20	cilia and flagella associated protein 20	-0.214591	0.00363929	0.0252582
ENSG00000070770	CSNK2A2	casein kinase 2 alpha 2	0.163931	0.0046332	0.0298215
ENSG00000070882	OSBPL3	oxysterol binding protein like 3	0.473421	1.04488e-05	0.000429224
ENSG00000071127	WDR1	WD repeat domain 1	0.287886	0.000384087	0.00529194
ENSG00000071205	ARHGAP10	Rho GTPase activating protein 10	0.211945	0.00390122	0.0264134
ENSG00000071462	BUD23	BUD23 rRNA methyltransferase and ribosome maturation factor	-0.186182	0.00323893	0.02333
ENSG00000071575	TRIB2	tribbles pseudokinase 2	-0.605188	0.00123443	0.0118264
ENSG00000071859	FAM50A	family with sequence similarity 50 member A	-0.218018	0.000416952	0.00563092
ENSG00000072274	TFRC	transferrin receptor	-0.966456	6.34402e-12	3.76539e-08
ENSG00000072609	CHFR	checkpoint with forkhead and ring finger domains	-0.263128	0.000331233	0.00479125
ENSG00000072682	P4HA2	prolyl 4-hydroxylase subunit alpha 2	-0.648635	1.08799e-07	1.92628e-05
ENSG00000072778	ACADVL	acyl-CoA dehydrogenase very long chain	-0.358885	5.0708e-06	0.00026441
ENSG00000072954	TMEM38A	transmembrane protein 38A	1.17126	4.68025e-05	0.00120617
ENSG00000072958	AP1M1	adaptor related protein complex 1 subunit mu 1	0.281767	6.94517e-05	0.0015878
ENSG00000073050	XRCC1	X-ray repair cross complementing 1	-0.227148	0.00571002	0.0342698
ENSG00000073060	SCARB1	scavenger receptor class B member 1	0.692028	8.37162e-07	7.92618e-05
ENSG00000073150	PANX2	pannexin 2	-0.880755	0.00146058	0.0133272
ENSG00000073584	SMARCE1	SWI/SNF related, matrix associated, actin dependent regulator of chromatin, subfamily e, member 1	0.15311	0.00723564	0.0404375
ENSG00000073756	PTGS2	prostaglandin-endoperoxide synthase 2	1.48029	0.00414186	0.0275683
ENSG00000073792	IGF2BP2	insulin like growth factor 2 mRNA binding protein 2	0.227192	0.000912063	0.00958912
ENSG00000073803	MAP3K13	mitogen-activated protein kinase kinase kinase 13	0.256535	0.000120224	0.00233395
ENSG00000074317	SNCB	synuclein beta	2.14627	4.90662e-05	0.00124636
ENSG00000074319	TSG101	tumor susceptibility 101	-0.181463	0.00627135	0.0365244
ENSG00000074356	NCBP3	nuclear cap binding subunit 3	-0.176638	0.00405965	0.0272052
ENSG00000074527	NTN4	netrin 4	1.60076	0.000360614	0.00508013
ENSG00000074603	DPP8	dipeptidyl peptidase 8	-0.188121	0.0020479	0.0168251
ENSG00000074621	SLC24A1	solute carrier family 24 member 1	0.417689	0.00180232	0.0154379
ENSG00000074696	HACD3	3-hydroxyacyl-CoA dehydratase 3	0.303993	2.5052e-05	0.000785036
ENSG00000074855	ANO8	anoctamin 8	-0.29187	0.00831951	0.0445814
ENSG00000074935	TUBE1	tubulin epsilon 1	-0.493136	0.000456933	0.00598372
ENSG00000075142	SRI	sorcin	0.218078	0.000741579	0.00826805
ENSG00000075239	ACAT1	acetyl-CoA acetyltransferase 1	0.281634	0.00018269	0.00313653
ENSG00000075415	SLC25A3	solute carrier family 25 member 3	0.135924	0.0049395	0.0310892
ENSG00000075624	ACTB	actin beta	0.325185	0.000268831	0.00414243
ENSG00000075886	TUBA3D	tubulin alpha 3d	1.12787	0.00141042	0.013006
ENSG00000075914	EXOSC7	exosome component 7	0.298111	0.00119714	0.0116203
ENSG00000076003	MCM6	minichromosome maintenance complex component 6	0.574309	0.000221983	0.00361267
ENSG00000076067	RBMS2	RNA binding motif single stranded interacting protein 2	0.464622	2.68401e-07	3.62751e-05
ENSG00000076248	UNG	uracil DNA glycosylase	0.571641	2.86015e-06	0.000180178
ENSG00000076513	ANKRD13A	ankyrin repeat domain 13A	0.516593	4.65786e-05	0.00120215
ENSG00000076555	ACACB	acetyl-CoA carboxylase beta	0.542414	0.00402863	0.0270531
ENSG00000076662	ICAM3	intercellular adhesion molecule 3	-0.561572	1.53134e-05	0.000553315
ENSG00000076685	NT5C2	5'-nucleotidase, cytosolic II	0.212576	0.00186846	0.0157905
ENSG00000076770	MBNL3	muscleblind like splicing regulator 3	0.580174	0.00242757	0.0189925
ENSG00000076984	MAP2K7	mitogen-activated protein kinase kinase 7	-0.299173	2.75702e-06	0.000176859
ENSG00000077097	TOP2B	DNA topoisomerase II beta	0.204414	0.00338419	0.0240437
ENSG00000077150	NFKB2	nuclear factor kappa B subunit 2	-0.488128	0.000174334	0.00304697
ENSG00000077232	DNAJC10	DnaJ heat shock protein family (Hsp40) member C10	-0.252445	0.00257779	0.0197746
ENSG00000077238	IL4R	interleukin 4 receptor	-0.344219	0.00504748	0.0314779
ENSG00000077312	SNRPA	small nuclear ribonucleoprotein polypeptide A	0.388899	2.50113e-05	0.000785036
ENSG00000077721	UBE2A	ubiquitin conjugating enzyme E2 A	-0.158367	0.00553213	0.0335737
ENSG00000077942	FBLN1	fibulin 1	-0.582385	0.00154133	0.0138104
ENSG00000078053	AMPH	amphiphysin	0.806551	0.000486218	0.00623351
ENSG00000078070	MCCC1	methylcrotonyl-CoA carboxylase subunit 1	0.327726	0.00361003	0.0251142
ENSG00000078098	FAP	fibroblast activation protein alpha	-0.505698	0.0013665	0.0126935
ENSG00000078269	SYNJ2	synaptojanin 2	-0.940896	7.88742e-11	1.74559e-07
ENSG00000078369	GNB1	G protein subunit beta 1	0.134472	0.00569986	0.0342213
ENSG00000078403	MLLT10	MLLT10 histone lysine methyltransferase DOT1L cofactor	0.253926	3.95291e-05	0.00107013
ENSG00000078804	TP53INP2	tumor protein p53 inducible nuclear protein 2	0.542889	0.000643671	0.00752721
ENSG00000079215	SLC1A3	solute carrier family 1 member 3	-1.29575	5.16548e-07	5.69703e-05
ENSG00000079257	LXN	latexin	1.51527	0.00169134	0.0148049
ENSG00000079277	MKNK1	MAPK interacting serine/threonine kinase 1	0.230908	0.00612391	0.0360571
ENSG00000079335	CDC14A	cell division cycle 14A	-0.357628	0.00893082	0.0470036
ENSG00000079337	RAPGEF3	Rap guanine nucleotide exchange factor 3	0.915741	0.000136113	0.00256406
ENSG00000079435	LIPE	lipase E, hormone sensitive type	0.559215	0.000502197	0.006351
ENSG00000079459	FDFT1	farnesyl-diphosphate farnesyltransferase 1	0.472661	1.38499e-05	0.000511928
ENSG00000079462	PAFAH1B3	platelet activating factor acetylhydrolase 1b catalytic subunit 3	0.552363	0.000268314	0.00414118
ENSG00000079482	OPHN1	oligophrenin 1	0.326489	0.00366441	0.0253729
ENSG00000079616	KIF22	kinesin family member 22	-0.450215	0.00653547	0.0375478
ENSG00000079819	EPB41L2	erythrocyte membrane protein band 4.1 like 2	0.62701	4.7367e-07	5.39986e-05
ENSG00000079974	RABL2B	RAB, member of RAS oncogene family like 2B	-0.254419	0.00105077	0.0105644
ENSG00000079999	KEAP1	kelch like ECH associated protein 1	-0.161401	0.00274639	0.020771
ENSG00000080200	CRYBG3	crystallin beta-gamma domain containing 3	0.271692	0.00703788	0.0397086
ENSG00000080573	COL5A3	collagen type V alpha 3 chain	-2.26429	3.27243e-09	2.18975e-06
ENSG00000080819	CPOX	coproporphyrinogen oxidase	-0.350589	6.4002e-06	0.000307923
ENSG00000080822	CLDND1	claudin domain containing 1	-0.335246	0.000244941	0.00387068
ENSG00000080824	HSP90AA1	heat shock protein 90 alpha family class A member 1	0.483131	3.56186e-05	0.000991552
ENSG00000081019	RSBN1	round spermatid basic protein 1	-0.244868	0.00533154	0.0326965
ENSG00000081041	CXCL2	C-X-C motif chemokine ligand 2	-2.16485	4.85787e-05	0.00124023
ENSG00000081154	PCNP	PEST proteolytic signal containing nuclear protein	0.200447	0.00181431	0.015503
ENSG00000081177	EXD2	exonuclease 3'-5' domain containing 2	0.46579	1.32973e-08	5.53809e-06
ENSG00000081277	PKP1	plakophilin 1	1.63846	0.00176087	0.0152182
ENSG00000081760	AACS	acetoacetyl-CoA synthetase	0.529677	2.22139e-07	3.1214e-05
ENSG00000081913	PHLPP1	PH domain and leucine rich repeat protein phosphatase 1	0.91845	4.00765e-10	5.91295e-07
ENSG00000082146	STRADB	STE20 related adaptor beta	0.536475	4.55537e-07	5.2372e-05
ENSG00000082153	BZW1	basic leucine zipper and W2 domains 1	0.305238	0.00514082	0.0319045
ENSG00000082269	FAM135A	family with sequence similarity 135 member A	-0.246568	0.00688166	0.0391449
ENSG00000082397	EPB41L3	erythrocyte membrane protein band 4.1 like 3	0.385016	0.00047894	0.00615805
ENSG00000082438	COBLL1	cordon-bleu WH2 repeat protein like 1	0.519047	0.00300319	0.0220537
ENSG00000082512	TRAF5	TNF receptor associated factor 5	0.332408	0.00364614	0.0252661
ENSG00000082996	RNF13	ring finger protein 13	-0.567902	1.82723e-08	6.60228e-06
ENSG00000083123	BCKDHB	branched chain keto acid dehydrogenase E1 subunit beta	0.386219	0.00101166	0.0103033
ENSG00000083720	OXCT1	3-oxoacid CoA-transferase 1	0.228623	0.00868561	0.0460553
ENSG00000083828	ZNF586	zinc finger protein 586	0.28188	0.00789206	0.0429143
ENSG00000084444	FAM234B	family with sequence similarity 234 member B	0.352869	0.00899845	0.0472472
ENSG00000084636	COL16A1	collagen type XVI alpha 1 chain	-0.686892	3.33936e-09	2.18975e-06
ENSG00000084676	NCOA1	nuclear receptor coactivator 1	0.444508	9.73967e-05	0.0020145
ENSG00000084693	AGBL5	AGBL carboxypeptidase 5	0.420044	1.03117e-05	0.000424578
ENSG00000084754	HADHA	hydroxyacyl-CoA dehydrogenase trifunctional multienzyme complex subunit alpha	0.172732	0.00112767	0.0111414
ENSG00000085063	CD59	CD59 molecule (CD59 blood group)	-0.240136	0.00256739	0.0197081
ENSG00000085117	CD82	CD82 molecule	-0.720405	0.00614791	0.0361624
ENSG00000085231	AK6	adenylate kinase 6	-0.277752	0.00420976	0.0278619
ENSG00000085276	MECOM	MDS1 and EVI1 complex locus	0.790767	0.00773664	0.042303
ENSG00000085449	WDFY1	WD repeat and FYVE domain containing 1	0.301218	0.000738422	0.00823803
ENSG00000085511	MAP3K4	mitogen-activated protein kinase kinase kinase 4	-0.336021	0.00234898	0.0185168
ENSG00000085719	CPNE3	copine 3	0.653512	5.45032e-06	0.000277031
ENSG00000085788	DDHD2	DDHD domain containing 2	0.244428	0.000474216	0.00611847
ENSG00000086062	B4GALT1	beta-1,4-galactosyltransferase 1	-0.294592	0.00117927	0.0114899
ENSG00000086065	CHMP5	charged multivesicular body protein 5	-0.15123	0.00407323	0.0272756
ENSG00000086504	MRPL28	mitochondrial ribosomal protein L28	0.211131	0.00097342	0.00999095
ENSG00000086589	RBM22	RNA binding motif protein 22	-0.17138	0.00831036	0.0445584
ENSG00000086712	TXLNG	taxilin gamma	0.283897	0.000923967	0.00966511
ENSG00000087085	ACHE	acetylcholinesterase (Cartwright blood group)	-1.41526	0.00600536	0.0355721
ENSG00000087088	BAX	BCL2 associated X, apoptosis regulator	0.198438	0.00674411	0.0384794
ENSG00000087116	ADAMTS2	ADAM metallopeptidase with thrombospondin type 1 motif 2	-0.871543	3.03595e-10	5.37516e-07
ENSG00000087152	ATXN7L3	ataxin 7 like 3	-0.167744	0.000395392	0.00540328
ENSG00000087245	MMP2	matrix metallopeptidase 2	-0.372742	0.000311833	0.00459318
ENSG00000087263	OGFOD1	2-oxoglutarate and iron dependent oxygenase domain containing 1	-0.221256	0.00222863	0.0178296
ENSG00000087274	ADD1	adducin 1	0.284839	2.49728e-07	3.4419e-05
ENSG00000087303	NID2	nidogen 2	-0.522839	0.000533115	0.0066143
ENSG00000087494	PTHLH	parathyroid hormone like hormone	-1.69692	0.000989315	0.0101131
ENSG00000087884	AAMDC	adipogenesis associated Mth938 domain containing	0.60414	3.76454e-07	4.50346e-05
ENSG00000088367	EPB41L1	erythrocyte membrane protein band 4.1 like 1	0.480225	0.000105859	0.00215925
ENSG00000088387	DOCK9	dedicator of cytokinesis 9	0.394367	0.00149219	0.0135257
ENSG00000088448	ANKRD10	ankyrin repeat domain 10	-0.407706	0.00479438	0.0305011
ENSG00000088538	DOCK3	dedicator of cytokinesis 3	0.907699	0.00174698	0.0151397
ENSG00000088756	ARHGAP28	Rho GTPase activating protein 28	1.9055	0.00159331	0.0141402
ENSG00000088812	ATRN	attractin	-0.170152	0.00230624	0.0182943
ENSG00000088826	SMOX	spermine oxidase	-1.02268	3.32387e-07	4.11532e-05
ENSG00000088881	EBF4	EBF family member 4	-0.978355	0.00515668	0.0319562
ENSG00000089041	P2RX7	purinergic receptor P2X 7	0.615629	0.00388232	0.0263219
ENSG00000089053	ANAPC5	anaphase promoting complex subunit 5	-0.261623	4.91361e-06	0.000258915
ENSG00000089159	PXN	paxillin	0.395995	0.000263107	0.00408624
ENSG00000089220	PEBP1	phosphatidylethanolamine binding protein 1	0.45865	1.0683e-12	1.89142e-08
ENSG00000089335	ZNF302	zinc finger protein 302	-0.286955	0.00275824	0.0208428
ENSG00000089486	CDIP1	cell death inducing p53 target 1	0.348966	0.000145502	0.0026751
ENSG00000089505	CMTM1	CKLF like MARVEL transmembrane domain containing 1	-0.382423	0.00607367	0.0358687
ENSG00000089775	ZBTB25	zinc finger and BTB domain containing 25	0.377304	0.000144862	0.0026661
ENSG00000090013	BLVRB	biliverdin reductase B	0.550427	1.57509e-05	0.00056566
ENSG00000090054	SPTLC1	serine palmitoyltransferase long chain base subunit 1	-0.220903	0.000110383	0.00220938
ENSG00000090097	PCBP4	poly(rC) binding protein 4	0.343117	5.78164e-05	0.0013946
ENSG00000090238	YPEL3	yippee like 3	-0.471469	0.00485787	0.0307173
ENSG00000090339	ICAM1	intercellular adhesion molecule 1	-1.44007	0.00203687	0.0167715
ENSG00000090372	STRN4	striatin 4	-0.251337	0.000175383	0.00306229
ENSG00000090470	PDCD7	programmed cell death 7	0.226161	0.00220926	0.0177473
ENSG00000090520	DNAJB11	DnaJ heat shock protein family (Hsp40) member B11	-0.364398	0.000315428	0.00462688
ENSG00000090581	GNPTG	N-acetylglucosamine-1-phosphate transferase subunit gamma	-0.319638	0.0011854	0.011525
ENSG00000090674	MCOLN1	mucolipin TRP cation channel 1	-0.537533	1.11783e-05	0.000452887
ENSG00000090686	USP48	ubiquitin specific peptidase 48	0.137819	0.00662726	0.0379481
ENSG00000090861	AARS1	alanyl-tRNA synthetase 1	-0.38138	0.000710026	0.00804802
ENSG00000091436	MAP3K20	mitogen-activated protein kinase kinase kinase 20	0.310299	0.000717157	0.00808743
ENSG00000091483	FH	fumarate hydratase	0.204107	0.00285393	0.0213347
ENSG00000091622	PITPNM3	PITPNM family member 3	-0.924505	0.000387695	0.00532104
ENSG00000091640	SPAG7	sperm associated antigen 7	-0.217777	4.84851e-05	0.00124023
ENSG00000091651	ORC6	origin recognition complex subunit 6	-0.537407	0.00450843	0.0292067
ENSG00000091656	ZFHX4	zinc finger homeobox 4	0.549832	0.000668992	0.0077314
ENSG00000091831	ESR1	estrogen receptor 1	1.51167	0.00690257	0.039195
ENSG00000092199	HNRNPC	heterogeneous nuclear ribonucleoprotein C	0.249728	0.000564923	0.00689791
ENSG00000092330	TINF2	TERF1 interacting nuclear factor 2	-0.152743	0.00356353	0.0249179
ENSG00000092621	PHGDH	phosphoglycerate dehydrogenase	-1.1854	0.00180498	0.0154532
ENSG00000092820	EZR	ezrin	0.702533	1.16963e-05	0.000464314
ENSG00000092841	MYL6	myosin light chain 6	0.25776	0.000832606	0.00895039
ENSG00000092847	AGO1	argonaute RISC component 1	0.374388	4.71136e-06	0.000251249
ENSG00000092871	RFFL	ring finger and FYVE like domain containing E3 ubiquitin protein ligase	0.283707	0.00080464	0.00871501
ENSG00000092931	MFSD11	major facilitator superfamily domain containing 11	-0.203583	0.00512792	0.0318673
ENSG00000092978	GPATCH2	G-patch domain containing 2	-0.198465	0.00542656	0.0331073
ENSG00000094880	CDC23	cell division cycle 23	-0.217254	0.000334616	0.00482441
ENSG00000094975	SUCO	SUN domain containing ossification factor	-0.271169	0.00567795	0.0341838
ENSG00000095139	ARCN1	archain 1	-0.171033	0.00375899	0.0258357
ENSG00000095203	EPB41L4B	erythrocyte membrane protein band 4.1 like 4B	1.0011	0.00258609	0.0198125
ENSG00000095209	TMEM38B	transmembrane protein 38B	-0.561384	0.00219235	0.0176434
ENSG00000095303	PTGS1	prostaglandin-endoperoxide synthase 1	-1.0468	4.07976e-08	1.06224e-05
ENSG00000095752	IL11	interleukin 11	-0.818197	0.00112574	0.0111368
ENSG00000095906	NUBP2	nucleotide binding protein 2	-0.188701	0.00713891	0.0401125
ENSG00000095951	HIVEP1	HIVEP zinc finger 1	-0.534017	1.21508e-05	0.000475599
ENSG00000096070	BRPF3	bromodomain and PHD finger containing 3	-0.231417	0.0014698	0.0133725
ENSG00000096092	TMEM14A	transmembrane protein 14A	0.579474	3.35433e-06	0.000199961
ENSG00000096717	SIRT1	sirtuin 1	-0.280451	0.00446882	0.0290564
ENSG00000097021	ACOT7	acyl-CoA thioesterase 7	0.283116	0.00182197	0.0155271
ENSG00000099203	TMED1	transmembrane p24 trafficking protein 1	-0.211606	0.00191366	0.0160849
ENSG00000099204	ABLIM1	actin binding LIM protein 1	1.23641	0.000258699	0.00403193
ENSG00000099219	ERMP1	endoplasmic reticulum metallopeptidase 1	0.76419	5.67692e-08	1.28033e-05
ENSG00000099250	NRP1	neuropilin 1	-0.625585	1.02428e-07	1.86957e-05
ENSG00000099256	PRTFDC1	phosphoribosyl transferase domain containing 1	0.455551	1.92282e-05	0.000648447
ENSG00000099331	MYO9B	myosin IXB	-0.232037	0.0022239	0.0178296
ENSG00000099625	CBARP	CACN subunit beta associated regulatory protein	-0.413858	0.000301621	0.00449134
ENSG00000099783	HNRNPM	heterogeneous nuclear ribonucleoprotein M	0.321793	0.000993526	0.0101502
ENSG00000099795	NDUFB7	NADH:ubiquinone oxidoreductase subunit B7	0.188253	0.00487023	0.0307582
ENSG00000099797	TECR	trans-2,3-enoyl-CoA reductase	0.300374	0.000471649	0.00610866
ENSG00000099800	TIMM13	translocase of inner mitochondrial membrane 13	-0.374405	0.00046476	0.00605487
ENSG00000099804	CDC34	cell division cycle 34, ubiqiutin conjugating enzyme	-0.204356	0.000408473	0.00554177
ENSG00000099817	POLR2E	RNA polymerase II, I and III subunit E	0.213511	0.000642911	0.00752329
ENSG00000099821	POLRMT	RNA polymerase mitochondrial	-0.305516	0.000518216	0.00647953
ENSG00000099822	HCN2	hyperpolarization activated cyclic nucleotide gated potassium and sodium channel 2	-0.843414	0.000159152	0.0028549
ENSG00000099899	TRMT2A	tRNA methyltransferase 2 homolog A	-0.168333	0.0034589	0.0244276
ENSG00000099910	KLHL22	kelch like family member 22	0.202435	0.0052942	0.0325465
ENSG00000099949	LZTR1	leucine zipper like transcription regulator 1	-0.229068	0.00186159	0.01574
ENSG00000099977	DDT	D-dopachrome tautomerase	0.209522	0.000775737	0.00852011
ENSG00000100003	SEC14L2	SEC14 like lipid binding 2	-0.605806	0.000608603	0.00723748
ENSG00000100038	TOP3B	DNA topoisomerase III beta	-0.215927	0.000175655	0.00306382
ENSG00000100056	ESS2	ess-2 splicing factor homolog	-0.185802	0.00518909	0.0320785
ENSG00000100097	LGALS1	galectin 1	0.30659	0.00203104	0.0167488
ENSG00000100104	SRRD	SRR1 domain containing	-0.282362	0.001159	0.0113473
ENSG00000100124	ANKRD54	ankyrin repeat domain 54	-0.236055	0.00100478	0.010245
ENSG00000100150	DEPDC5	DEP domain containing 5, GATOR1 subcomplex subunit	-0.358325	1.07982e-05	0.000441531
ENSG00000100219	XBP1	X-box binding protein 1	-0.477376	1.54881e-06	0.000120801
ENSG00000100227	POLDIP3	DNA polymerase delta interacting protein 3	-0.187935	0.000533192	0.0066143
ENSG00000100234	TIMP3	TIMP metallopeptidase inhibitor 3	-1.72089	3.71879e-07	4.479e-05
ENSG00000100258	LMF2	lipase maturation factor 2	-0.274051	0.000194751	0.00326726
ENSG00000100280	AP1B1	adaptor related protein complex 1 subunit beta 1	0.221273	0.000650003	0.00757624
ENSG00000100284	TOM1	target of myb1 membrane trafficking protein	-0.394854	0.000457936	0.00599243
ENSG00000100292	HMOX1	heme oxygenase 1	-1.00074	0.00234451	0.018498
ENSG00000100297	MCM5	minichromosome maintenance complex component 5	0.594984	0.00212367	0.0172682
ENSG00000100311	PDGFB	platelet derived growth factor subunit B	-1.60436	0.00643359	0.0372574
ENSG00000100319	ZMAT5	zinc finger matrin-type 5	0.210574	0.00153389	0.0137646
ENSG00000100320	RBFOX2	RNA binding fox-1 homolog 2	0.199473	0.00373244	0.0257132
ENSG00000100335	MIEF1	mitochondrial elongation factor 1	-0.188176	0.00212098	0.0172573
ENSG00000100345	MYH9	myosin heavy chain 9	0.276569	0.00753967	0.041561
ENSG00000100380	ST13	ST13 Hsp70 interacting protein	0.169543	0.00235017	0.0185179
ENSG00000100403	ZC3H7B	zinc finger CCCH-type containing 7B	0.30672	8.18678e-06	0.00035967
ENSG00000100410	PHF5A	PHD finger protein 5A	-0.286075	0.00182238	0.0155271
ENSG00000100413	POLR3H	RNA polymerase III subunit H	-0.196427	0.00379013	0.0259591
ENSG00000100422	CERK	ceramide kinase	-0.338248	0.00093441	0.00972588
ENSG00000100442	FKBP3	FKBP prolyl isomerase 3	0.268592	0.000493294	0.0062754
ENSG00000100461	RBM23	RNA binding motif protein 23	-0.224351	0.000393213	0.00538425
ENSG00000100478	AP4S1	adaptor related protein complex 4 subunit sigma 1	0.310773	0.00792821	0.0430844
ENSG00000100483	VCPKMT	valosin containing protein lysine methyltransferase	-0.32139	0.00311964	0.0227017
ENSG00000100503	NIN	ninein	0.373455	0.000914439	0.00960131
ENSG00000100504	PYGL	glycogen phosphorylase L	0.955497	9.8746e-09	4.74459e-06
ENSG00000100526	CDKN3	cyclin dependent kinase inhibitor 3	0.58772	0.00303749	0.0222045
ENSG00000100564	PIGH	phosphatidylinositol glycan anchor biosynthesis class H	-0.467077	4.74542e-06	0.000252305
ENSG00000100568	VTI1B	vesicle transport through interaction with t-SNAREs 1B	0.152403	0.00129043	0.012201
ENSG00000100600	LGMN	legumain	-0.348425	0.00174005	0.0150943
ENSG00000100626	GALNT16	polypeptide N-acetylgalactosaminyltransferase 16	-1.46205	0.00238407	0.0187267
ENSG00000100629	CEP128	centrosomal protein 128	-0.7257	0.000173595	0.00304307
ENSG00000100811	YY1	YY1 transcription factor	-0.218087	1.74959e-06	0.000129068
ENSG00000100889	PCK2	phosphoenolpyruvate carboxykinase 2, mitochondrial	-1.17488	0.000500477	0.00633377
ENSG00000100916	BRMS1L	BRMS1 like transcriptional repressor	-0.276529	0.00059382	0.00712303
ENSG00000100926	TM9SF1	transmembrane 9 superfamily member 1	-0.240256	3.37704e-05	0.000955678
ENSG00000100949	RABGGTA	Rab geranylgeranyltransferase subunit alpha	-0.18536	0.00796932	0.043268
ENSG00000100968	NFATC4	nuclear factor of activated T cells 4	-0.587276	0.00166213	0.0146118
ENSG00000100979	PLTP	phospholipid transfer protein	-0.484581	0.00110216	0.0109505
ENSG00000100983	GSS	glutathione synthetase	0.341567	1.13285e-08	5.01427e-06
ENSG00000101052	IFT52	intraflagellar transport 52	0.248481	0.00256801	0.0197081
ENSG00000101079	NDRG3	NDRG family member 3	0.212523	0.00290635	0.0216003
ENSG00000101084	RAB5IF	RAB5 interacting factor	-0.270252	0.00204908	0.016827
ENSG00000101104	PABPC1L	poly(A) binding protein cytoplasmic 1 like	-0.476751	0.00437938	0.0286114
ENSG00000101150	TPD52L2	TPD52 like 2	0.174464	0.000613672	0.0072871
ENSG00000101158	NELFCD	negative elongation factor complex member C/D	0.176282	0.00742807	0.0411109
ENSG00000101162	TUBB1	tubulin beta 1 class VI	1.04958	0.00655551	0.0376103
ENSG00000101193	GID8	GID complex subunit 8 homolog	-0.175406	0.00014568	0.00267558
ENSG00000101246	ARFRP1	ADP ribosylation factor related protein 1	-0.196688	0.00487128	0.0307582
ENSG00000101265	RASSF2	Ras association domain family member 2	1.4888	0.000880975	0.00933433
ENSG00000101294	HM13	histocompatibility minor 13	-0.396621	0.000445951	0.00590543
ENSG00000101298	SNPH	syntaphilin	0.259826	0.00290729	0.0216003
ENSG00000101311	FERMT1	FERM domain containing kindlin 1	0.534373	0.00561492	0.0339175
ENSG00000101342	TLDC2	TBC/LysM-associated domain containing 2	1.13393	0.00113824	0.0112083
ENSG00000101347	SAMHD1	SAM and HD domain containing deoxynucleoside triphosphate triphosphohydrolase 1	0.559488	4.28222e-06	0.000238417
ENSG00000101413	RPRD1B	regulation of nuclear pre-mRNA domain containing 1B	-0.20356	0.00357875	0.0249926
ENSG00000101463	SYNDIG1	synapse differentiation inducing 1	-1.13844	0.0091634	0.047977
ENSG00000101473	ACOT8	acyl-CoA thioesterase 8	0.193295	0.006714	0.038358
ENSG00000101474	APMAP	adipocyte plasma membrane associated protein	0.159889	0.0012875	0.012201
ENSG00000101574	METTL4	methyltransferase like 4	-0.500751	3.34886e-06	0.000199961
ENSG00000101624	CEP76	centrosomal protein 76	-0.48861	0.000187261	0.00317877
ENSG00000101665	SMAD7	SMAD family member 7	-1.01726	0.000264718	0.00409617
ENSG00000101745	ANKRD12	ankyrin repeat domain 12	-0.404242	0.00112878	0.0111462
ENSG00000101972	STAG2	stromal antigen 2	-0.160927	0.00131243	0.0123206
ENSG00000101974	ATP11C	ATPase phospholipid transporting 11C	0.322507	0.000219036	0.00357752
ENSG00000102034	ELF4	E74 like ETS transcription factor 4	0.171303	0.00322261	0.0232314
ENSG00000102054	RBBP7	RB binding protein 7, chromatin remodeling factor	0.446535	2.29337e-07	3.19717e-05
ENSG00000102096	PIM2	Pim-2 proto-oncogene, serine/threonine kinase	0.451855	0.00315343	0.0228817
ENSG00000102172	SMS	spermine synthase	0.511128	0.000218621	0.00357404
ENSG00000102189	EEA1	early endosome antigen 1	0.360297	0.00173495	0.0150723
ENSG00000102225	CDK16	cyclin dependent kinase 16	0.247057	9.31144e-06	0.000392522
ENSG00000102265	TIMP1	TIMP metallopeptidase inhibitor 1	-0.928984	4.10778e-09	2.59744e-06
ENSG00000102302	FGD1	FYVE, RhoGEF and PH domain containing 1	-0.255885	0.0005285	0.00658023
ENSG00000102316	MAGED2	MAGE family member D2	-0.28377	0.000667749	0.00772208
ENSG00000102359	SRPX2	sushi repeat containing protein X-linked 2	-0.77859	5.52605e-07	5.86606e-05
ENSG00000102580	DNAJC3	DnaJ heat shock protein family (Hsp40) member C3	-0.218261	0.00872235	0.0461672
ENSG00000102595	UGGT2	UDP-glucose glycoprotein glucosyltransferase 2	-0.343639	0.000429411	0.00573941
ENSG00000102743	SLC25A15	solute carrier family 25 member 15	-0.366047	0.00821207	0.0442332
ENSG00000102763	VWA8	von Willebrand factor A domain containing 8	0.389713	0.000128752	0.00247738
ENSG00000102796	DHRS12	dehydrogenase/reductase 12	1.07343	0.000108918	0.00219636
ENSG00000102804	TSC22D1	TSC22 domain family member 1	-0.355234	0.0047616	0.0303853
ENSG00000102882	MAPK3	mitogen-activated protein kinase 3	0.337139	0.00480551	0.0305405
ENSG00000102893	PHKB	phosphorylase kinase regulatory subunit beta	0.531638	2.03013e-08	7.04774e-06
ENSG00000102897	LYRM1	LYR motif containing 1	0.312045	0.000796446	0.00865641
ENSG00000102901	CENPT	centromere protein T	-0.251417	0.00482105	0.0305609
ENSG00000102904	TSNAXIP1	translin associated factor X interacting protein 1	-0.579635	0.00610617	0.0359766
ENSG00000102910	LONP2	lon peptidase 2, peroxisomal	0.159345	0.000416376	0.00562743
ENSG00000102974	CTCF	CCCTC-binding factor	-0.268906	0.00111957	0.0110986
ENSG00000103018	CYB5B	cytochrome b5 type B	0.204744	0.00507792	0.031612
ENSG00000103037	SETD6	SET domain containing 6, protein lysine methyltransferase	-0.380929	0.000263983	0.00409296
ENSG00000103042	SLC38A7	solute carrier family 38 member 7	-0.220727	0.00341643	0.0241855
ENSG00000103051	COG4	component of oligomeric golgi complex 4	0.166009	0.00199256	0.0165466
ENSG00000103160	HSDL1	hydroxysteroid dehydrogenase like 1	-0.33012	8.48152e-05	0.0018224
ENSG00000103175	WFDC1	WAP four-disulfide core domain 1	1.2296	0.00178885	0.0153596
ENSG00000103196	CRISPLD2	cysteine rich secretory protein LCCL domain containing 2	-1.82431	2.68464e-08	8.64211e-06
ENSG00000103199	ZNF500	zinc finger protein 500	-0.256489	0.00261461	0.0199706
ENSG00000103245	CIAO3	cytosolic iron-sulfur assembly component 3	-0.142487	0.00912162	0.0478088
ENSG00000103249	CLCN7	chloride voltage-gated channel 7	-0.278049	0.000233284	0.00374121
ENSG00000103257	SLC7A5	solute carrier family 7 member 5	-2.36833	6.87166e-08	1.47294e-05
ENSG00000103260	METRN	meteorin, glial cell differentiation regulator	-0.376332	0.000303815	0.00451562
ENSG00000103335	PIEZO1	piezo type mechanosensitive ion channel component 1	-0.293056	0.00730126	0.0405995
ENSG00000103365	GGA2	golgi associated, gamma adaptin ear containing, ARF binding protein 2	0.330291	0.000732088	0.00818205
ENSG00000103426	CORO7-PAM16	CORO7-PAM16 readthrough	2.38967	0.00819289	0.0441568
ENSG00000103429	BFAR	bifunctional apoptosis regulator	-0.146585	0.00516546	0.0319995
ENSG00000103485	QPRT	quinolinate phosphoribosyltransferase	1.41052	6.89447e-05	0.00158323
ENSG00000103490	PYCARD	PYD and CARD domain containing	0.703085	0.000278643	0.00424558
ENSG00000103495	MAZ	MYC associated zinc finger protein	-0.305291	0.00224173	0.0179025
ENSG00000103502	CDIPT	CDP-diacylglycerol--inositol 3-phosphatidyltransferase	-0.228298	0.00231028	0.0183095
ENSG00000103522	IL21R	interleukin 21 receptor	-1.94275	0.000203762	0.00336844
ENSG00000103591	AAGAB	alpha and gamma adaptin binding protein	0.153902	0.00644726	0.0372913
ENSG00000103647	CORO2B	coronin 2B	0.527728	0.00529831	0.0325578
ENSG00000103852	TTC23	tetratricopeptide repeat domain 23	-0.209946	0.00078029	0.00854362
ENSG00000103888	CEMIP	cell migration inducing hyaluronidase 1	-1.32094	0.0015788	0.0140395
ENSG00000103994	ZNF106	zinc finger protein 106	0.220304	0.00943891	0.0488879
ENSG00000104047	DTWD1	DTW domain containing 1	-0.358542	0.00353007	0.0247622
ENSG00000104059	FAM189A1	family with sequence similarity 189 member A1	-1.1748	0.0035849	0.0249976
ENSG00000104177	MYEF2	myelin expression factor 2	0.763248	0.00690739	0.0392093
ENSG00000104219	ZDHHC2	zinc finger DHHC-type palmitoyltransferase 2	0.44977	0.000336467	0.00484489
ENSG00000104324	CPQ	carboxypeptidase Q	-0.528448	0.00142168	0.0130893
ENSG00000104325	DECR1	2,4-dienoyl-CoA reductase 1	0.308782	0.000193023	0.00325011
ENSG00000104331	BPNT2	3'(2'), 5'-bisphosphate nucleotidase 2	-0.229955	0.00248103	0.0192745
ENSG00000104332	SFRP1	secreted frizzled related protein 1	0.785362	0.00639329	0.0370396
ENSG00000104365	IKBKB	inhibitor of nuclear factor kappa B kinase subunit beta	0.306378	0.000315177	0.00462688
ENSG00000104368	PLAT	plasminogen activator, tissue type	0.712882	0.00285501	0.0213347
ENSG00000104381	GDAP1	ganglioside induced differentiation associated protein 1	0.517256	0.0077114	0.0422041
ENSG00000104450	SPAG1	sperm associated antigen 1	0.500816	0.00218541	0.0176165
ENSG00000104518	GSDMD	gasdermin D	0.414998	0.004141	0.0275683
ENSG00000104522	GFUS	GDP-L-fucose synthase	-0.510553	1.59515e-05	0.000566845
ENSG00000104524	PYCR3	pyrroline-5-carboxylate reductase 3	-0.328319	0.00464342	0.0298412
ENSG00000104611	SH2D4A	SH2 domain containing 4A	0.59155	0.000450821	0.00593883
ENSG00000104643	MTMR9	myotubularin related protein 9	-0.461331	9.72237e-07	8.61025e-05
ENSG00000104728	ARHGEF10	Rho guanine nucleotide exchange factor 10	0.189168	0.00050479	0.00637014
ENSG00000104756	KCTD9	potassium channel tetramerization domain containing 9	-0.305683	0.000144484	0.00266467
ENSG00000104765	BNIP3L	BCL2 interacting protein 3 like	0.337978	0.000757504	0.00840189
ENSG00000104805	NUCB1	nucleobindin 1	-0.330435	0.000873886	0.00929001
ENSG00000104848	KCNA7	potassium voltage-gated channel subfamily A member 7	-1.72362	0.00418438	0.027747
ENSG00000104856	RELB	RELB proto-oncogene, NF-kB subunit	-0.660479	6.06742e-06	0.000298399
ENSG00000104870	FCGRT	Fc fragment of IgG receptor and transporter	-0.503793	0.00215239	0.0174168
ENSG00000104885	DOT1L	DOT1 like histone lysine methyltransferase	-0.572851	0.000590803	0.00711235
ENSG00000104907	TRMT1	tRNA methyltransferase 1	-0.302311	0.00295775	0.021856
ENSG00000104957	YJU2B	YJU2 splicing factor homolog B	-0.201878	0.00261328	0.0199689
ENSG00000104964	TLE5	TLE family member 5, transcriptional modulator	0.215125	0.00209417	0.01711
ENSG00000104976	SNAPC2	small nuclear RNA activating complex polypeptide 2	-0.267923	0.00070542	0.00801634
ENSG00000104980	TIMM44	translocase of inner mitochondrial membrane 44	-0.336368	0.000569967	0.00694035
ENSG00000105048	TNNT1	troponin T1, slow skeletal type	1.76014	4.63339e-05	0.00119758
ENSG00000105063	PPP6R1	protein phosphatase 6 regulatory subunit 1	-0.221037	0.00855336	0.0455725
ENSG00000105085	MED26	mediator complex subunit 26	-0.238408	0.000751179	0.00834355
ENSG00000105088	OLFM2	olfactomedin 2	-2.16508	6.52702e-05	0.00152656
ENSG00000105221	AKT2	AKT serine/threonine kinase 2	0.167875	0.000326818	0.00474678
ENSG00000105223	PLD3	phospholipase D family member 3	-0.330072	0.00477095	0.0304146
ENSG00000105227	PRX	periaxin	-0.436221	0.0033111	0.0236478
ENSG00000105255	FSD1	fibronectin type III and SPRY domain containing 1	0.708768	0.000360901	0.00508013
ENSG00000105281	SLC1A5	solute carrier family 1 member 5	-0.599059	0.000307772	0.0045523
ENSG00000105325	FZR1	fizzy and cell division cycle 20 related 1	-0.33003	2.59893e-05	0.00080444
ENSG00000105329	TGFB1	transforming growth factor beta 1	-0.609588	3.73932e-06	0.000216355
ENSG00000105339	DENND3	DENN domain containing 3	0.706657	3.37428e-05	0.000955678
ENSG00000105393	BABAM1	BRISC and BRCA1 A complex member 1	0.217872	7.19061e-05	0.00162385
ENSG00000105397	TYK2	tyrosine kinase 2	-0.230086	0.000636872	0.00745756
ENSG00000105402	NAPA	NSF attachment protein alpha	0.206663	7.71074e-05	0.00170698
ENSG00000105404	RABAC1	Rab acceptor 1	-0.237902	0.00801609	0.0434602
ENSG00000105409	ATP1A3	ATPase Na+/K+ transporting subunit alpha 3	2.18413	0.00445028	0.0289677
ENSG00000105443	CYTH2	cytohesin 2	-0.379858	1.20874e-06	0.000101425
ENSG00000105514	RAB3D	RAB3D, member RAS oncogene family	0.564899	6.49239e-05	0.00152249
ENSG00000105516	DBP	D-box binding PAR bZIP transcription factor	-0.989297	0.000469146	0.00609408
ENSG00000105518	TMEM205	transmembrane protein 205	0.187092	0.00195249	0.0163291
ENSG00000105520	PLPPR2	phospholipid phosphatase related 2	-0.244863	0.00726174	0.0405172
ENSG00000105552	BCAT2	branched chain amino acid transaminase 2	0.338762	0.000660629	0.00766979
ENSG00000105576	TNPO2	transportin 2	-0.153887	0.00871672	0.0461512
ENSG00000105617	LENG1	leukocyte receptor cluster member 1	-0.321373	0.00283384	0.0212418
ENSG00000105643	ARRDC2	arrestin domain containing 2	-0.358588	0.00116005	0.0113473
ENSG00000105671	DDX49	DEAD-box helicase 49	-0.272182	0.000938605	0.00975807
ENSG00000105677	TMEM147	transmembrane protein 147	-0.282406	0.000795556	0.00865641
ENSG00000105696	TMEM59L	transmembrane protein 59 like	-1.04897	0.00761948	0.0418644
ENSG00000105711	SCN1B	sodium voltage-gated channel beta subunit 1	0.586019	0.000253389	0.00396313
ENSG00000105722	ERF	ETS2 repressor factor	-0.540873	4.11957e-05	0.00110678
ENSG00000105726	ATP13A1	ATPase 13A1	-0.33678	0.000107784	0.00218343
ENSG00000105732	ZNF574	zinc finger protein 574	-0.314981	6.80315e-05	0.00157594
ENSG00000105750	ZNF85	zinc finger protein 85	-0.631373	0.000760742	0.00841458
ENSG00000105767	CADM4	cell adhesion molecule 4	-0.514916	0.00205827	0.016879
ENSG00000105771	SMG9	SMG9 nonsense mediated mRNA decay factor	-0.372291	4.28313e-05	0.00113692
ENSG00000105808	RASA4	RAS p21 protein activator 4	-0.930383	0.00112238	0.0111201
ENSG00000105825	TFPI2	tissue factor pathway inhibitor 2	-1.00311	0.00609061	0.0359216
ENSG00000105835	NAMPT	nicotinamide phosphoribosyltransferase	-0.455642	0.00149722	0.0135286
ENSG00000105854	PON2	paraoxonase 2	0.210792	0.00665214	0.0380537
ENSG00000105856	HBP1	HMG-box transcription factor 1	-0.454482	0.000255419	0.00399134
ENSG00000105865	DUS4L	dihydrouridine synthase 4 like	0.33873	0.00350181	0.0246078
ENSG00000105887	MTPN	myotrophin	0.195715	0.000942862	0.00977671
ENSG00000105953	OGDH	oxoglutarate dehydrogenase	0.272221	1.48434e-05	0.000541862
ENSG00000105968	H2AZ2	H2A.Z variant histone 2	0.295813	0.00246381	0.0191997
ENSG00000106003	LFNG	LFNG O-fucosylpeptide 3-beta-N-acetylglucosaminyltransferase	-1.06248	0.00299062	0.0219879
ENSG00000106009	BRAT1	BRCA1 associated ATM activator 1	-0.154746	0.00510385	0.0317288
ENSG00000106034	CPED1	cadherin like and PC-esterase domain containing 1	1.02212	2.93973e-05	0.000870366
ENSG00000106049	HIBADH	3-hydroxyisobutyrate dehydrogenase	0.588546	3.89261e-05	0.00105866
ENSG00000106070	GRB10	growth factor receptor bound protein 10	-0.463099	0.000341267	0.00489241
ENSG00000106080	FKBP14	FKBP prolyl isomerase 14	-0.399634	6.82504e-05	0.00157594
ENSG00000106100	NOD1	nucleotide binding oligomerization domain containing 1	0.38005	0.00063124	0.00742303
ENSG00000106105	GARS1	glycyl-tRNA synthetase 1	-0.670632	5.47444e-06	0.000277031
ENSG00000106211	HSPB1	heat shock protein family B (small) member 1	0.455673	0.000112192	0.00222925
ENSG00000106245	BUD31	BUD31 homolog	-0.258656	0.000275723	0.00421197
ENSG00000106258	CYP3A5	cytochrome P450 family 3 subfamily A member 5	0.652573	4.5541e-05	0.00118574
ENSG00000106268	NUDT1	nudix hydrolase 1	0.351382	0.000471438	0.00610866
ENSG00000106299	WASL	WASP like actin nucleation promoting factor	-0.212704	0.002599	0.0198856
ENSG00000106305	AIMP2	aminoacyl tRNA synthetase complex interacting multifunctional protein 2	-0.512552	8.446e-05	0.00181918
ENSG00000106333	PCOLCE	procollagen C-endopeptidase enhancer	-0.481771	5.60793e-05	0.0013695
ENSG00000106346	USP42	ubiquitin specific peptidase 42	-0.215616	7.29328e-05	0.00164076
ENSG00000106366	SERPINE1	serpin family E member 1	-1.39373	1.19784e-07	2.01331e-05
ENSG00000106397	PLOD3	procollagen-lysine,2-oxoglutarate 5-dioxygenase 3	-0.277965	0.000221623	0.00361267
ENSG00000106399	RPA3	replication protein A3	0.316666	0.00533905	0.0327312
ENSG00000106524	ANKMY2	ankyrin repeat and MYND domain containing 2	0.282357	0.000863238	0.00921255
ENSG00000106546	AHR	aryl hydrocarbon receptor	-0.697019	0.000148696	0.00271656
ENSG00000106565	TMEM176B	transmembrane protein 176B	-2.09718	0.00648817	0.0374058
ENSG00000106603	COA1	cytochrome c oxidase assembly factor 1 homolog	0.167387	0.00802437	0.0434602
ENSG00000106617	PRKAG2	protein kinase AMP-activated non-catalytic subunit gamma 2	0.408501	0.00420466	0.0278502
ENSG00000106624	AEBP1	AE binding protein 1	-0.281983	0.00256156	0.0197013
ENSG00000106638	TBL2	transducin beta like 2	-0.28483	2.57402e-05	0.000799526
ENSG00000106665	CLIP2	CAP-Gly domain containing linker protein 2	-0.27017	0.000434468	0.00578227
ENSG00000106683	LIMK1	LIM domain kinase 1	-0.504198	2.46067e-05	0.000776582
ENSG00000106771	TMEM245	transmembrane protein 245	0.167986	0.00748647	0.0413695
ENSG00000106772	PRUNE2	prune homolog 2 with BCH domain	1.25504	0.00553335	0.0335737
ENSG00000106785	TRIM14	tripartite motif containing 14	0.846678	2.85711e-07	3.77952e-05
ENSG00000106823	ECM2	extracellular matrix protein 2	-1.67074	0.000965204	0.00995682
ENSG00000106868	SUSD1	sushi domain containing 1	0.323086	0.00356537	0.024921
ENSG00000106992	AK1	adenylate kinase 1	0.313722	0.000608676	0.00723748
ENSG00000107104	KANK1	KN motif and ankyrin repeat domains 1	-0.325067	0.00386716	0.0262531
ENSG00000107140	TESK1	testis associated actin remodelling kinase 1	-0.364494	5.47646e-06	0.000277031
ENSG00000107164	FUBP3	far upstream element binding protein 3	-0.183543	0.00329189	0.0235772
ENSG00000107249	GLIS3	GLIS family zinc finger 3	-0.917732	9.10697e-10	9.21552e-07
ENSG00000107262	BAG1	BAG cochaperone 1	-0.297642	0.000954683	0.00986997
ENSG00000107281	NPDC1	neural proliferation, differentiation and control 1	-0.354235	0.00408861	0.0273437
ENSG00000107338	SHB	SH2 domain containing adaptor protein B	-0.495817	0.000229707	0.00369053
ENSG00000107341	UBE2R2	ubiquitin conjugating enzyme E2 R2	0.192867	0.000278009	0.00423958
ENSG00000107372	ZFAND5	zinc finger AN1-type containing 5	-0.347438	1.23855e-05	0.000479057
ENSG00000107438	PDLIM1	PDZ and LIM domain 1	0.651808	1.75748e-06	0.000129111
ENSG00000107443	CCNJ	cyclin J	-0.316909	0.00646997	0.0373512
ENSG00000107521	HPS1	HPS1 biogenesis of lysosomal organelles complex 3 subunit 1	0.41995	2.55302e-05	0.000797048
ENSG00000107672	NSMCE4A	NSE4 homolog A, SMC5-SMC6 complex component	0.380703	2.76001e-05	0.000837559
ENSG00000107679	PLEKHA1	pleckstrin homology domain containing A1	-0.265303	0.00596803	0.0354003
ENSG00000107731	UNC5B	unc-5 netrin receptor B	-1.04972	0.000226755	0.00366696
ENSG00000107736	CDH23	cadherin related 23	-1.28562	0.00355072	0.0248579
ENSG00000107738	VSIR	V-set immunoregulatory receptor	1.15605	0.00779971	0.042569
ENSG00000107745	MICU1	mitochondrial calcium uptake 1	0.190489	0.0015432	0.0138131
ENSG00000107796	ACTA2	actin alpha 2, smooth muscle	0.808184	8.03514e-06	0.000353886
ENSG00000107821	KAZALD1	Kazal type serine peptidase inhibitor domain 1	-0.840157	0.000154682	0.00279439
ENSG00000107829	FBXW4	F-box and WD repeat domain containing 4	0.198537	0.00855096	0.0455725
ENSG00000107854	TNKS2	tankyrase 2	-0.20812	0.000264903	0.00409617
ENSG00000107874	CUEDC2	CUE domain containing 2	0.195235	0.00653825	0.0375478
ENSG00000107890	ANKRD26	ankyrin repeat domain 26	0.28473	0.00446326	0.0290309
ENSG00000107897	ACBD5	acyl-CoA binding domain containing 5	-0.210513	0.00695609	0.0393715
ENSG00000107949	BCCIP	BRCA2 and CDKN1A interacting protein	0.34678	0.0031816	0.0230107
ENSG00000107957	SH3PXD2A	SH3 and PX domains 2A	-0.284532	0.00433656	0.0284472
ENSG00000108091	CCDC6	coiled-coil domain containing 6	0.169245	0.0013219	0.0123832
ENSG00000108175	ZMIZ1	zinc finger MIZ-type containing 1	-0.516922	0.000162829	0.00290614
ENSG00000108187	PBLD	phenazine biosynthesis like protein domain containing	0.513848	0.000924204	0.00966511
ENSG00000108239	TBC1D12	TBC1 domain family member 12	0.223828	0.0034979	0.0246048
ENSG00000108256	NUFIP2	nuclear FMR1 interacting protein 2	-0.197631	0.0028673	0.0213659
ENSG00000108312	UBTF	upstream binding transcription factor	-0.21978	0.00751956	0.0414985
ENSG00000108389	MTMR4	myotubularin related protein 4	0.212646	0.00725971	0.0405172
ENSG00000108423	TUBD1	tubulin delta 1	-0.722205	6.81937e-06	0.000321109
ENSG00000108443	RPS6KB1	ribosomal protein S6 kinase B1	-0.149088	0.00330498	0.0236352
ENSG00000108448	TRIM16L	tripartite motif containing 16 like	-0.648357	0.00117981	0.0114899
ENSG00000108506	INTS2	integrator complex subunit 2	0.209073	0.00622173	0.0363791
ENSG00000108511	HOXB6	homeobox B6	-0.671485	0.00464683	0.0298412
ENSG00000108588	CCDC47	coiled-coil domain containing 47	-0.309008	0.000109497	0.00219817
ENSG00000108590	MED31	mediator complex subunit 31	-0.267442	0.00481484	0.0305405
ENSG00000108599	AKAP10	A-kinase anchoring protein 10	-0.192756	0.000222208	0.00361267
ENSG00000108604	SMARCD2	SWI/SNF related, matrix associated, actin dependent regulator of chromatin, subfamily d, member 2	0.346011	2.21564e-05	0.000722429
ENSG00000108639	SYNGR2	synaptogyrin 2	0.732318	0.0015427	0.0138131
ENSG00000108641	B9D1	B9 domain containing 1	0.616526	0.00285409	0.0213347
ENSG00000108773	KAT2A	lysine acetyltransferase 2A	-0.236765	0.00302478	0.0221663
ENSG00000108797	CNTNAP1	contactin associated protein 1	0.328577	0.00772273	0.0422412
ENSG00000108819	PPP1R9B	protein phosphatase 1 regulatory subunit 9B	-0.199747	0.000596094	0.00714063
ENSG00000108821	COL1A1	collagen type I alpha 1 chain	-1.09079	9.91526e-09	4.74459e-06
ENSG00000108846	ABCC3	ATP binding cassette subfamily C member 3	-0.665445	0.000730627	0.0081765
ENSG00000108852	MPP2	membrane palmitoylated protein 2	0.480111	0.00281197	0.0211589
ENSG00000108932	SLC16A6	solute carrier family 16 member 6	-2.65811	0.00230628	0.0182943
ENSG00000108953	YWHAE	tyrosine 3-monooxygenase/tryptophan 5-monooxygenase activation protein epsilon	0.213639	8.99946e-05	0.00189459
ENSG00000108960	MMD	monocyte to macrophage differentiation associated	-0.732542	2.86431e-06	0.000180178
ENSG00000108984	MAP2K6	mitogen-activated protein kinase kinase 6	1.95908	6.27981e-05	0.00148245
ENSG00000109016	DHRS7B	dehydrogenase/reductase 7B	-0.455495	6.42511e-07	6.61376e-05
ENSG00000109062	SLC9A3R1	SLC9A3 regulator 1	0.493427	0.000368908	0.0051308
ENSG00000109065	NAT9	N-acetyltransferase 9 (putative)	-0.270326	0.000705901	0.00801666
ENSG00000109184	DCUN1D4	defective in cullin neddylation 1 domain containing 4	-0.248785	0.00104369	0.0105368
ENSG00000109220	CHIC2	cysteine rich hydrophobic domain 2	-0.594516	1.077e-06	9.34722e-05
ENSG00000109272	PF4V1	platelet factor 4 variant 1	-2.61518	5.84371e-07	6.08605e-05
ENSG00000109339	MAPK10	mitogen-activated protein kinase 10	0.815066	0.00014088	0.00261472
ENSG00000109390	NDUFC1	NADH:ubiquinone oxidoreductase subunit C1	0.33337	4.62158e-05	0.00119741
ENSG00000109445	ZNF330	zinc finger protein 330	0.228633	0.00296712	0.0218978
ENSG00000109452	INPP4B	inositol polyphosphate-4-phosphatase type II B	0.739963	8.34443e-05	0.00180388
ENSG00000109466	KLHL2	kelch like family member 2	-0.284832	0.00621967	0.036379
ENSG00000109610	SOD3	superoxide dismutase 3	-1.26344	5.30099e-05	0.00131264
ENSG00000109654	TRIM2	tripartite motif containing 2	0.682928	5.26403e-08	1.22631e-05
ENSG00000109929	SC5D	sterol-C5-desaturase	0.433428	3.26367e-05	0.000939565
ENSG00000110002	VWA5A	von Willebrand factor A domain containing 5A	1.01494	0.00158334	0.0140676
ENSG00000110048	OSBP	oxysterol binding protein	-0.148529	0.00289217	0.021515
ENSG00000110057	UNC93B1	unc-93 homolog B1, TLR signaling regulator	-0.384038	0.00150707	0.0135859
ENSG00000110063	DCPS	decapping enzyme, scavenger	0.232981	0.00727778	0.0405581
ENSG00000110066	KMT5B	lysine methyltransferase 5B	-0.268415	4.607e-05	0.00119741
ENSG00000110200	ANAPC15	anaphase promoting complex subunit 15	0.555241	5.13838e-09	3.0325e-06
ENSG00000110218	PANX1	pannexin 1	-0.283564	0.00227407	0.0180954
ENSG00000110274	CEP164	centrosomal protein 164	-0.237933	0.00337965	0.0240212
ENSG00000110328	GALNT18	polypeptide N-acetylgalactosaminyltransferase 18	-1.39658	0.000589331	0.00711235
ENSG00000110330	BIRC2	baculoviral IAP repeat containing 2	-0.593173	0.000529523	0.00658834
ENSG00000110422	HIPK3	homeodomain interacting protein kinase 3	-0.275345	0.000574337	0.00696959
ENSG00000110442	COMMD9	COMM domain containing 9	0.177815	0.00175003	0.0151468
ENSG00000110514	MADD	MAP kinase activating death domain	-0.277606	0.000229511	0.00369053
ENSG00000110536	PTPMT1	protein tyrosine phosphatase mitochondrial 1	0.286881	1.35776e-05	0.000505469
ENSG00000110583	NAA40	N-alpha-acetyltransferase 40, NatD catalytic subunit	-0.225583	0.00527276	0.0324485
ENSG00000110619	CARS1	cysteinyl-tRNA synthetase 1	-0.661577	4.3084e-07	4.98563e-05
ENSG00000110675	ELMOD1	ELMO domain containing 1	-1.86276	1.8575e-05	0.000631392
ENSG00000110697	PITPNM1	phosphatidylinositol transfer protein membrane associated 1	-0.563954	1.8405e-07	2.72529e-05
ENSG00000110719	TCIRG1	T cell immune regulator 1, ATPase H+ transporting V0 subunit a3	-0.463133	0.000426003	0.00571826
ENSG00000110721	CHKA	choline kinase alpha	-0.269154	0.00689057	0.039152
ENSG00000110880	CORO1C	coronin 1C	0.321713	0.000343151	0.00490531
ENSG00000110906	KCTD10	potassium channel tetramerization domain containing 10	0.232444	0.000759493	0.00841259
ENSG00000110917	MLEC	malectin	0.220603	0.00513974	0.0319045
ENSG00000110921	MVK	mevalonate kinase	0.663158	7.33624e-07	7.216e-05
ENSG00000110925	CSRNP2	cysteine and serine rich nuclear protein 2	-0.265766	0.000150157	0.00272669
ENSG00000111012	CYP27B1	cytochrome P450 family 27 subfamily B member 1	-0.799366	0.00616937	0.0361726
ENSG00000111057	KRT18	keratin 18	1.01334	0.00790557	0.0429745
ENSG00000111110	PPM1H	protein phosphatase, Mg2+/Mn2+ dependent 1H	-1.31433	4.10062e-05	0.00110337
ENSG00000111144	LTA4H	leukotriene A4 hydrolase	0.515522	3.02328e-07	3.92414e-05
ENSG00000111231	GPN3	GPN-loop GTPase 3	-0.360337	0.00501106	0.031328
ENSG00000111237	VPS29	VPS29 retromer complex component	0.199477	0.00146618	0.0133532
ENSG00000111261	MANSC1	MANSC domain containing 1	0.746023	0.0012135	0.0117213
ENSG00000111276	CDKN1B	cyclin dependent kinase inhibitor 1B	-0.262545	0.00601882	0.035636
ENSG00000111319	SCNN1A	sodium channel epithelial 1 subunit alpha	1.16124	0.00177624	0.0152691
ENSG00000111331	OAS3	2'-5'-oligoadenylate synthetase 3	0.765342	0.00118581	0.011525
ENSG00000111348	ARHGDIB	Rho GDP dissociation inhibitor beta	1.45637	0.000162723	0.00290614
ENSG00000111371	SLC38A1	solute carrier family 38 member 1	-0.810708	0.00945994	0.0489732
ENSG00000111450	STX2	syntaxin 2	-0.196152	0.00755396	0.0415997
ENSG00000111615	KRR1	KRR1 small subunit processome component homolog	-0.527867	2.18466e-07	3.09435e-05
ENSG00000111642	CHD4	chromodomain helicase DNA binding protein 4	-0.189455	0.00313428	0.0227808
ENSG00000111670	GNPTAB	N-acetylglucosamine-1-phosphate transferase subunits alpha and beta	0.404827	7.1508e-06	0.000332053
ENSG00000111671	SPSB2	splA/ryanodine receptor domain and SOCS box containing 2	-0.489929	8.19478e-05	0.00178186
ENSG00000111684	LPCAT3	lysophosphatidylcholine acyltransferase 3	0.553903	6.05968e-05	0.00143816
ENSG00000111711	GOLT1B	golgi transport 1B	-0.374211	1.65175e-05	0.000581822
ENSG00000111832	RWDD1	RWD domain containing 1	0.201796	0.00261797	0.019979
ENSG00000111843	TMEM14C	transmembrane protein 14C	0.270534	0.000172179	0.00302424
ENSG00000111860	CEP85L	centrosomal protein 85 like	0.361655	0.00104836	0.0105481
ENSG00000111886	GABRR2	gamma-aminobutyric acid type A receptor subunit rho2	-1.24531	0.00247806	0.0192599
ENSG00000111981	ULBP1	UL16 binding protein 1	-1.35821	0.0061055	0.0359766
ENSG00000112029	FBXO5	F-box protein 5	-0.442959	0.0095957	0.0494734
ENSG00000112033	PPARD	peroxisome proliferator activated receptor delta	-0.433044	0.00062464	0.00738268
ENSG00000112144	CILK1	ciliogenesis associated kinase 1	0.462225	0.00103211	0.010454
ENSG00000112167	SAYSD1	SAYSVFN motif domain containing 1	-0.311907	0.00224402	0.0179125
ENSG00000112186	CAP2	cyclase associated actin cytoskeleton regulatory protein 2	1.17218	9.25495e-05	0.00193458
ENSG00000112208	BAG2	BAG cochaperone 2	0.318985	0.00322786	0.0232598
ENSG00000112234	FBXL4	F-box and leucine rich repeat protein 4	-0.160626	0.00383065	0.0261203
ENSG00000112294	ALDH5A1	aldehyde dehydrogenase 5 family member A1	1.1843	0.0060222	0.035636
ENSG00000112309	B3GAT2	beta-1,3-glucuronyltransferase 2	1.62917	0.000474497	0.00611847
ENSG00000112339	HBS1L	HBS1 like translational GTPase	0.153153	0.00695464	0.0393715
ENSG00000112367	FIG4	FIG4 phosphoinositide 5-phosphatase	0.725498	3.55391e-08	9.98762e-06
ENSG00000112378	PERP	p53 apoptosis effector related to PMP22	0.557676	7.32192e-09	4.10114e-06
ENSG00000112414	ADGRG6	adhesion G protein-coupled receptor G6	1.7729	5.7482e-05	0.00139223
ENSG00000112419	PHACTR2	phosphatase and actin regulator 2	0.371407	0.00242527	0.0189878
ENSG00000112425	EPM2A	EPM2A glucan phosphatase, laforin	-0.296105	0.00287205	0.0213924
ENSG00000112473	SLC39A7	solute carrier family 39 member 7	-0.313123	0.000200644	0.00333246
ENSG00000112511	PHF1	PHD finger protein 1	-0.287347	8.89317e-05	0.00188434
ENSG00000112514	CUTA	cutA divalent cation tolerance homolog	0.264385	0.000107471	0.00218121
ENSG00000112651	MRPL2	mitochondrial ribosomal protein L2	-0.298618	4.80588e-06	0.000254755
ENSG00000112655	PTK7	protein tyrosine kinase 7 (inactive)	-0.516963	0.000365414	0.00511032
ENSG00000112679	DUSP22	dual specificity phosphatase 22	0.25771	0.00143306	0.0131191
ENSG00000112715	VEGFA	vascular endothelial growth factor A	-1.12376	5.44532e-06	0.000277031
ENSG00000112742	TTK	TTK protein kinase	-0.603138	0.00552476	0.0335445
ENSG00000112763	BTN2A1	butyrophilin subfamily 2 member A1	-0.276224	0.000391626	0.00536667
ENSG00000112796	ENPP5	ectonucleotide pyrophosphatase/phosphodiesterase family member 5	2.04252	0.00134179	0.0125165
ENSG00000112837	TBX18	T-box transcription factor 18	0.478309	4.34284e-05	0.00114768
ENSG00000112964	GHR	growth hormone receptor	0.712492	0.00765177	0.0419686
ENSG00000112983	BRD8	bromodomain containing 8	-0.348145	1.92677e-06	0.000138111
ENSG00000112992	NNT	nicotinamide nucleotide transhydrogenase	0.31838	9.97175e-05	0.00205769
ENSG00000113068	PFDN1	prefoldin subunit 1	0.208968	0.00164722	0.0145312
ENSG00000113140	SPARC	secreted protein acidic and cysteine rich	-1.16583	2.02056e-11	5.96235e-08
ENSG00000113269	RNF130	ring finger protein 130	-0.272272	0.00736962	0.0408577
ENSG00000113312	TTC1	tetratricopeptide repeat domain 1	0.205509	0.00103761	0.0104864
ENSG00000113328	CCNG1	cyclin G1	0.418482	0.000275072	0.0042093
ENSG00000113356	POLR3G	RNA polymerase III subunit G	0.649499	0.000480451	0.00616851
ENSG00000113387	SUB1	SUB1 regulator of transcription	-0.250325	0.00624011	0.0364044
ENSG00000113407	TARS1	threonyl-tRNA synthetase 1	-0.380791	0.000428224	0.00573278
ENSG00000113441	LNPEP	leucyl and cystinyl aminopeptidase	0.325966	0.0009273	0.00969176
ENSG00000113456	RAD1	RAD1 checkpoint DNA exonuclease	-0.422474	6.84549e-05	0.00157812
ENSG00000113558	SKP1	S-phase kinase associated protein 1	0.260968	7.9861e-06	0.000353485
ENSG00000113578	FGF1	fibroblast growth factor 1	0.478845	0.0063058	0.0366407
ENSG00000113595	TRIM23	tripartite motif containing 23	-0.292494	0.00279797	0.021089
ENSG00000113645	WWC1	WW and C2 domain containing 1	0.646541	0.00386337	0.0262374
ENSG00000113657	DPYSL3	dihydropyrimidinase like 3	0.769018	8.74416e-07	8.0633e-05
ENSG00000113658	SMAD5	SMAD family member 5	-0.188598	0.00303752	0.0222045
ENSG00000113716	HMGXB3	HMG-box containing 3	-0.316832	0.00123665	0.0118351
ENSG00000113721	PDGFRB	platelet derived growth factor receptor beta	-0.743081	0.000195611	0.00326726
ENSG00000113739	STC2	stanniocalcin 2	-1.56991	1.12915e-05	0.00045539
ENSG00000113790	EHHADH	enoyl-CoA hydratase and 3-hydroxyacyl CoA dehydrogenase	0.26594	0.00916544	0.047977
ENSG00000113805	CNTN3	contactin 3	0.75859	0.00142695	0.0131106
ENSG00000113811	SELENOK	selenoprotein K	-0.314201	5.91232e-05	0.00141075
ENSG00000113838	TBCCD1	TBCC domain containing 1	-0.298853	0.0012753	0.0121328
ENSG00000113966	ARL6	ADP ribosylation factor like GTPase 6	-0.428769	0.000619773	0.00734477
ENSG00000114054	PCCB	propionyl-CoA carboxylase subunit beta	0.343381	3.38179e-05	0.000955678
ENSG00000114107	CEP70	centrosomal protein 70	0.657765	0.000563379	0.0068838
ENSG00000114251	WNT5A	Wnt family member 5A	-1.01014	2.60673e-05	0.000804791
ENSG00000114270	COL7A1	collagen type VII alpha 1 chain	-1.0382	1.23924e-05	0.000479057
ENSG00000114315	HES1	hes family bHLH transcription factor 1	-3.24204	4.75785e-07	5.39986e-05
ENSG00000114331	ACAP2	ArfGAP with coiled-coil, ankyrin repeat and PH domains 2	-0.24341	0.000238881	0.00380466
ENSG00000114353	GNAI2	G protein subunit alpha i2	0.352059	1.43323e-06	0.000114304
ENSG00000114416	FXR1	FMR1 autosomal homolog 1	0.268469	3.77687e-05	0.00103513
ENSG00000114446	IFT57	intraflagellar transport 57	0.340358	6.72443e-05	0.00156653
ENSG00000114541	FRMD4B	FERM domain containing 4B	0.9724	0.00628478	0.0365786
ENSG00000114670	NEK11	NIMA related kinase 11	-0.377565	0.00149816	0.0135286
ENSG00000114738	MAPKAPK3	MAPK activated protein kinase 3	0.585119	1.16945e-05	0.000464314
ENSG00000114744	COMMD2	COMM domain containing 2	-0.284455	0.000601052	0.00717091
ENSG00000114770	ABCC5	ATP binding cassette subfamily C member 5	-0.271261	0.00457489	0.0295611
ENSG00000114779	ABHD14B	abhydrolase domain containing 14B	0.434675	3.29541e-05	0.000945629
ENSG00000114784	EIF1B	eukaryotic translation initiation factor 1B	-0.420905	1.17882e-05	0.000466913
ENSG00000114942	EEF1B2	eukaryotic translation elongation factor 1 beta 2	-0.263664	7.03734e-05	0.00159534
ENSG00000114956	DGUOK	deoxyguanosine kinase	0.240928	0.00464418	0.0298412
ENSG00000114988	LMAN2L	lectin, mannose binding 2 like	0.198786	0.00161945	0.0143291
ENSG00000115042	FAHD2A	fumarylacetoacetate hydrolase domain containing 2A	0.24816	0.00132964	0.0124294
ENSG00000115159	GPD2	glycerol-3-phosphate dehydrogenase 2	0.330214	0.00238122	0.0187126
ENSG00000115163	CENPA	centromere protein A	-0.571593	0.00713195	0.0400861
ENSG00000115170	ACVR1	activin A receptor type 1	-0.361218	1.83179e-05	0.00062731
ENSG00000115204	MPV17	mitochondrial inner membrane protein MPV17	0.223287	0.00709874	0.0399262
ENSG00000115207	GTF3C2	general transcription factor IIIC subunit 2	-0.17893	0.00383926	0.0261439
ENSG00000115216	NRBP1	nuclear receptor binding protein 1	-0.144784	0.0055575	0.0336856
ENSG00000115232	ITGA4	integrin subunit alpha 4	0.456359	0.00820105	0.0441874
ENSG00000115252	PDE1A	phosphodiesterase 1A	1.87512	0.00918032	0.048017
ENSG00000115255	REEP6	receptor accessory protein 6	-0.452112	0.00886039	0.0467162
ENSG00000115267	IFIH1	interferon induced with helicase C domain 1	1.26676	0.00461274	0.0297409
ENSG00000115286	NDUFS7	NADH:ubiquinone oxidoreductase core subunit S7	0.160992	0.00146521	0.0133523
ENSG00000115289	PCGF1	polycomb group ring finger 1	-0.267049	0.000474521	0.00611847
ENSG00000115306	SPTBN1	spectrin beta, non-erythrocytic 1	0.390421	3.97603e-05	0.00107474
ENSG00000115307	AUP1	AUP1 lipid droplet regulating VLDL assembly factor	-0.445594	2.27584e-05	0.000734818
ENSG00000115317	HTRA2	HtrA serine peptidase 2	-0.341028	0.0001937	0.00325684
ENSG00000115350	POLE4	DNA polymerase epsilon 4, accessory subunit	0.245497	0.00762859	0.0418674
ENSG00000115365	LANCL1	LanC like 1	0.233921	0.00233037	0.0184193
ENSG00000115380	EFEMP1	EGF containing fibulin extracellular matrix protein 1	-2.33352	0.00709899	0.0399262
ENSG00000115419	GLS	glutaminase	-0.279532	0.00672102	0.0383651
ENSG00000115425	PECR	peroxisomal trans-2-enoyl-CoA reductase	0.640517	1.42625e-06	0.000114261
ENSG00000115446	UNC50	unc-50 inner nuclear membrane RNA binding protein	-0.23997	1.26228e-05	0.000485842
ENSG00000115504	EHBP1	EH domain binding protein 1	0.41586	0.000583009	0.00706032
ENSG00000115520	COQ10B	coenzyme Q10B	-0.45276	2.86728e-06	0.000180178
ENSG00000115548	KDM3A	lysine demethylase 3A	-0.343986	0.00214269	0.0173542
ENSG00000115561	CHMP3	charged multivesicular body protein 3	0.194213	0.000395518	0.00540328
ENSG00000115598	IL1RL2	interleukin 1 receptor like 2	-0.564287	0.00846911	0.0452325
ENSG00000115602	IL1RL1	interleukin 1 receptor like 1	-3.24654	2.6566e-05	0.000813757
ENSG00000115641	FHL2	four and a half LIM domains 2	-0.393772	0.000155599	0.00280537
ENSG00000115648	MLPH	melanophilin	-0.497346	0.00383704	0.0261388
ENSG00000115657	ABCB6	ATP binding cassette subfamily B member 6 (Langereis blood group)	-0.356478	0.000371063	0.00514461
ENSG00000115685	PPP1R7	protein phosphatase 1 regulatory subunit 7	0.270181	2.87325e-05	0.000860968
ENSG00000115844	DLX2	distal-less homeobox 2	-1.40172	0.00260545	0.0199264
ENSG00000115884	SDC1	syndecan 1	0.745772	1.20537e-07	2.01331e-05
ENSG00000115902	SLC1A4	solute carrier family 1 member 4	-1.66903	6.29902e-06	0.000303881
ENSG00000115998	C2orf42	chromosome 2 open reading frame 42	-0.271649	0.00102091	0.0103465
ENSG00000116016	EPAS1	endothelial PAS domain protein 1	-1.09145	5.2404e-06	0.00027129
ENSG00000116030	SUMO1	small ubiquitin like modifier 1	0.184186	0.00370642	0.0255775
ENSG00000116044	NFE2L2	nuclear factor, erythroid 2 like 2	-0.22913	0.00417217	0.0277075
ENSG00000116062	MSH6	mutS homolog 6	0.410888	0.000136132	0.00256406
ENSG00000116096	SPR	sepiapterin reductase	0.447787	5.22786e-05	0.00130388
ENSG00000116106	EPHA4	EPH receptor A4	1.05393	0.000428013	0.00573278
ENSG00000116117	PARD3B	par-3 family cell polarity regulator beta	1.04351	0.000400024	0.00545222
ENSG00000116128	BCL9	BCL9 transcription coactivator	0.291189	0.00931682	0.0485445
ENSG00000116133	DHCR24	24-dehydrocholesterol reductase	1.42885	8.53181e-07	7.9503e-05
ENSG00000116157	GPX7	glutathione peroxidase 7	-0.462599	0.000512233	0.00642741
ENSG00000116171	SCP2	sterol carrier protein 2	0.341174	9.07753e-05	0.00190876
ENSG00000116199	FAM20B	FAM20B glycosaminoglycan xylosylkinase	0.219924	0.00358084	0.0249926
ENSG00000116273	PHF13	PHD finger protein 13	-0.240675	9.34516e-05	0.00194425
ENSG00000116288	PARK7	Parkinsonism associated deglycase	0.130521	0.00292253	0.021659
ENSG00000116337	AMPD2	adenosine monophosphate deaminase 2	-0.199711	0.00847997	0.0452768
ENSG00000116406	EDEM3	ER degradation enhancing alpha-mannosidase like protein 3	-0.612606	1.77485e-05	0.000610171
ENSG00000116560	SFPQ	splicing factor proline and glutamine rich	0.342694	0.00196734	0.0164146
ENSG00000116584	ARHGEF2	Rho/Rac guanine nucleotide exchange factor 2	-0.336756	0.00114573	0.0112508
ENSG00000116604	MEF2D	myocyte enhancer factor 2D	-0.317705	0.000945972	0.0097944
ENSG00000116641	DOCK7	dedicator of cytokinesis 7	0.32023	1.22061e-05	0.000475599
ENSG00000116649	SRM	spermidine synthase	-0.447416	0.001827	0.0155371
ENSG00000116667	C1orf21	chromosome 1 open reading frame 21	0.491461	0.000185247	0.00315857
ENSG00000116679	IVNS1ABP	influenza virus NS1A binding protein	-0.469132	0.00156857	0.0139766
ENSG00000116717	GADD45A	growth arrest and DNA damage inducible alpha	0.62359	1.68671e-05	0.00059031
ENSG00000116729	WLS	Wnt ligand secretion mediator	-0.491451	0.00938074	0.0487294
ENSG00000116791	CRYZ	crystallin zeta	0.418673	0.000818872	0.00882892
ENSG00000116809	ZBTB17	zinc finger and BTB domain containing 17	-0.197227	0.00101229	0.0103033
ENSG00000116874	WARS2	tryptophanyl tRNA synthetase 2, mitochondrial	0.257975	0.000765054	0.00844336
ENSG00000116903	EXOC8	exocyst complex component 8	-0.232651	0.00400214	0.0269319
ENSG00000116906	GNPAT	glyceronephosphate O-acyltransferase	0.165191	0.00211977	0.0172554
ENSG00000116922	C1orf109	chromosome 1 open reading frame 109	-0.519056	2.86613e-05	0.000860968
ENSG00000116962	NID1	nidogen 1	-0.535223	2.53411e-06	0.00016495
ENSG00000117010	ZNF684	zinc finger protein 684	-0.645696	0.000153415	0.00278015
ENSG00000117020	AKT3	AKT serine/threonine kinase 3	-0.191815	0.0051312	0.0318764
ENSG00000117036	ETV3	ETS variant transcription factor 3	-0.287584	5.18429e-05	0.00129827
ENSG00000117069	ST6GALNAC5	ST6 N-acetylgalactosaminide alpha-2,6-sialyltransferase 5	1.63898	2.00975e-05	0.000670105
ENSG00000117139	KDM5B	lysine demethylase 5B	-0.339733	0.000969284	0.00997163
ENSG00000117226	GBP3	guanylate binding protein 3	0.404954	0.00295245	0.0218259
ENSG00000117228	GBP1	guanylate binding protein 1	0.335122	0.00496705	0.0311955
ENSG00000117318	ID3	inhibitor of DNA binding 3, HLH protein	-1.56399	2.3736e-05	0.000758871
ENSG00000117385	P3H1	prolyl 3-hydroxylase 1	-0.519594	3.56616e-07	4.32457e-05
ENSG00000117394	SLC2A1	solute carrier family 2 member 1	0.765858	3.22221e-07	4.03719e-05
ENSG00000117408	IPO13	importin 13	-0.203531	0.00124961	0.0119313
ENSG00000117410	ATP6V0B	ATPase H+ transporting V0 subunit b	-0.478916	1.52234e-05	0.000551188
ENSG00000117425	PTCH2	patched 2	0.791615	0.00131669	0.0123475
ENSG00000117479	SLC19A2	solute carrier family 19 member 2	-0.331214	0.0096533	0.0496674
ENSG00000117480	FAAH	fatty acid amide hydrolase	-0.787858	0.000363038	0.00510531
ENSG00000117519	CNN3	calponin 3	0.483564	1.72918e-05	0.000601476
ENSG00000117525	F3	coagulation factor III, tissue factor	0.625895	0.00210613	0.0171839
ENSG00000117543	DPH5	diphthamide biosynthesis 5	0.265661	0.0030594	0.022346
ENSG00000117899	MESD	mesoderm development LRP chaperone	0.165929	0.00318655	0.0230371
ENSG00000117906	RCN2	reticulocalbin 2	0.191095	0.0019142	0.0160849
ENSG00000118007	STAG1	stromal antigen 1	-0.196697	0.000861992	0.00920677
ENSG00000118193	KIF14	kinesin family member 14	-0.652337	0.00723871	0.0404375
ENSG00000118197	DDX59	DEAD-box helicase 59	-0.323052	0.00011983	0.00233395
ENSG00000118200	CAMSAP2	calmodulin regulated spectrin associated protein family member 2	-0.167698	0.00878273	0.0463881
ENSG00000118263	KLF7	Kruppel like factor 7	-0.380349	0.00184735	0.0156569
ENSG00000118454	ANKRD13C	ankyrin repeat domain 13C	-0.230015	0.000120183	0.00233395
ENSG00000118508	RAB32	RAB32, member RAS oncogene family	0.268667	0.00281202	0.0211589
ENSG00000118600	RXYLT1	ribitol xylosyltransferase 1	-0.261691	0.00273529	0.0207136
ENSG00000118655	DCLRE1B	DNA cross-link repair 1B	-0.448064	0.00924965	0.0482852
ENSG00000118680	MYL12B	myosin light chain 12B	0.337703	1.31241e-06	0.00010909
ENSG00000118816	CCNI	cyclin I	0.186573	0.00931286	0.0485382
ENSG00000118900	UBN1	ubinuclein 1	-0.235585	0.000210747	0.00345808
ENSG00000119013	NDUFB3	NADH:ubiquinone oxidoreductase subunit B3	0.26983	0.00114338	0.0112402
ENSG00000119048	UBE2B	ubiquitin conjugating enzyme E2 B	-0.224411	0.00378364	0.0259283
ENSG00000119139	TJP2	tight junction protein 2	0.469723	0.00481471	0.0305405
ENSG00000119242	CCDC92	coiled-coil domain containing 92	0.419022	1.66605e-05	0.000585267
ENSG00000119326	CTNNAL1	catenin alpha like 1	0.326196	0.00434232	0.0284533
ENSG00000119403	PHF19	PHD finger protein 19	0.358616	0.00167064	0.0146792
ENSG00000119446	RBM18	RNA binding motif protein 18	-0.300209	2.97412e-05	0.000879078
ENSG00000119471	HSDL2	hydroxysteroid dehydrogenase like 2	0.200714	0.00961992	0.0495695
ENSG00000119522	DENND1A	DENN domain containing 1A	0.320052	0.000354472	0.00502879
ENSG00000119537	KDSR	3-ketodihydrosphingosine reductase	-0.404324	1.71583e-06	0.000128181
ENSG00000119559	C19orf25	chromosome 19 open reading frame 25	-0.196092	0.00336407	0.0239393
ENSG00000119632	IFI27L2	interferon alpha inducible protein 27 like 2	0.301545	0.00523229	0.0322892
ENSG00000119661	DNAL1	dynein axonemal light chain 1	-0.267183	0.00498638	0.0312509
ENSG00000119669	IRF2BPL	interferon regulatory factor 2 binding protein like	-0.649289	8.48936e-06	0.000367913
ENSG00000119681	LTBP2	latent transforming growth factor beta binding protein 2	-0.456191	0.00280175	0.0211085
ENSG00000119703	ZC2HC1C	zinc finger C2HC-type containing 1C	0.505398	0.0077698	0.0424712
ENSG00000119711	ALDH6A1	aldehyde dehydrogenase 6 family member A1	0.599909	0.000449995	0.00593236
ENSG00000119714	GPR68	G protein-coupled receptor 68	-0.967827	4.1828e-05	0.00111699
ENSG00000119723	COQ6	coenzyme Q6, monooxygenase	-0.249749	0.000326813	0.00474678
ENSG00000119777	TMEM214	transmembrane protein 214	-0.18309	0.00441841	0.0288133
ENSG00000119787	ATL2	atlastin GTPase 2	-0.324223	0.000630809	0.00742303
ENSG00000119899	SLC17A5	solute carrier family 17 member 5	-0.321534	0.00711813	0.0400211
ENSG00000119922	IFIT2	interferon induced protein with tetratricopeptide repeats 2	1.54814	0.00784618	0.0427304
ENSG00000119927	GPAM	glycerol-3-phosphate acyltransferase, mitochondrial	-0.551724	0.0013166	0.0123475
ENSG00000119929	CUTC	cutC copper transporter	-0.258387	0.00904626	0.0474842
ENSG00000119943	PYROXD2	pyridine nucleotide-disulphide oxidoreductase domain 2	1.26686	3.27673e-05	0.000941795
ENSG00000120008	WDR11	WD repeat domain 11	0.151239	0.00326726	0.023453
ENSG00000120051	CFAP58	cilia and flagella associated protein 58	-0.570778	0.0025939	0.0198552
ENSG00000120159	CAAP1	caspase activity and apoptosis inhibitor 1	-0.215578	0.00602152	0.035636
ENSG00000120253	NUP43	nucleoporin 43	-0.29452	0.00395539	0.0266782
ENSG00000120254	MTHFD1L	methylenetetrahydrofolate dehydrogenase (NADP+ dependent) 1 like	-0.342479	0.000712958	0.00807283
ENSG00000120333	MRPS14	mitochondrial ribosomal protein S14	0.337824	3.27478e-06	0.00019675
ENSG00000120334	CENPL	centromere protein L	-0.647044	6.65176e-05	0.00155164
ENSG00000120437	ACAT2	acetyl-CoA acetyltransferase 2	0.508726	0.00119787	0.011621
ENSG00000120647	CCDC77	coiled-coil domain containing 77	-0.57792	2.30197e-05	0.000739679
ENSG00000120685	PROSER1	proline and serine rich 1	0.216737	0.00267406	0.0203369
ENSG00000120690	ELF1	E74 like ETS transcription factor 1	-0.277237	0.00526165	0.0324139
ENSG00000120697	ALG5	ALG5 dolichyl-phosphate beta-glucosyltransferase	-0.352269	0.00022679	0.00366696
ENSG00000120708	TGFBI	transforming growth factor beta induced	-0.72149	7.78006e-06	0.000348536
ENSG00000120756	PLS1	plastin 1	1.16665	0.000337773	0.00485806
ENSG00000120784	ZFP30	ZFP30 zinc finger protein	-0.2807	0.00529972	0.0325578
ENSG00000120798	NR2C1	nuclear receptor subfamily 2 group C member 1	0.199733	0.00339273	0.0240809
ENSG00000120820	GLT8D2	glycosyltransferase 8 domain containing 2	0.736301	9.32752e-05	0.00194287
ENSG00000120832	MTERF2	mitochondrial transcription termination factor 2	0.300568	0.00171445	0.0149658
ENSG00000120860	WASHC3	WASH complex subunit 3	0.33249	0.000979397	0.0100232
ENSG00000120875	DUSP4	dual specificity phosphatase 4	-0.817038	0.00402675	0.0270531
ENSG00000120885	CLU	clusterin	-1.31715	7.8132e-06	0.000348536
ENSG00000120896	SORBS3	sorbin and SH3 domain containing 3	0.257786	0.00384626	0.0261628
ENSG00000120899	PTK2B	protein tyrosine kinase 2 beta	0.494148	0.0071548	0.0401763
ENSG00000120963	ZNF706	zinc finger protein 706	0.203151	0.00483749	0.0306323
ENSG00000121039	RDH10	retinol dehydrogenase 10	-0.349472	0.00648752	0.0374058
ENSG00000121210	TMEM131L	transmembrane 131 like	0.734428	5.45364e-07	5.86606e-05
ENSG00000121236	TRIM6	tripartite motif containing 6	0.758977	3.76618e-06	0.000217199
ENSG00000121289	CEP89	centrosomal protein 89	-0.310456	3.87205e-06	0.00022258
ENSG00000121297	TSHZ3	teashirt zinc finger homeobox 3	-0.340531	0.000924006	0.00966511
ENSG00000121406	ZNF549	zinc finger protein 549	-0.297943	0.00258194	0.0197979
ENSG00000121621	KIF18A	kinesin family member 18A	-0.759126	0.000343579	0.00490531
ENSG00000121644	DESI2	desumoylating isopeptidase 2	-0.207123	0.00822739	0.0442888
ENSG00000121653	MAPK8IP1	mitogen-activated protein kinase 8 interacting protein 1	0.460761	0.000339649	0.00487804
ENSG00000121671	CRY2	cryptochrome circadian regulator 2	-0.351096	0.000794816	0.00865641
ENSG00000121764	HCRTR1	hypocretin receptor 1	-2.08373	0.000461111	0.0060229
ENSG00000121797	CCRL2	C-C motif chemokine receptor like 2	1.95518	0.0012939	0.0122179
ENSG00000121851	POLR3GL	RNA polymerase III subunit GL	0.582204	1.33099e-08	5.53809e-06
ENSG00000121858	TNFSF10	TNF superfamily member 10	2.08747	0.00213178	0.0172896
ENSG00000121879	PIK3CA	phosphatidylinositol-4,5-bisphosphate 3-kinase catalytic subunit alpha	-0.174595	0.00726222	0.0405172
ENSG00000122033	MTIF3	mitochondrial translational initiation factor 3	0.178766	0.00457651	0.0295611
ENSG00000122121	XPNPEP2	X-prolyl aminopeptidase 2	-1.39004	0.000341707	0.00489476
ENSG00000122126	OCRL	OCRL inositol polyphosphate-5-phosphatase	0.139798	0.00784387	0.0427304
ENSG00000122203	KIAA1191	KIAA1191	0.166936	0.000521184	0.00650286
ENSG00000122218	COPA	COPI coat complex subunit alpha	-0.222215	0.00145531	0.0132884
ENSG00000122359	ANXA11	annexin A11	0.271614	0.00738791	0.0409271
ENSG00000122390	NAA60	N-alpha-acetyltransferase 60, NatF catalytic subunit	-0.215795	0.00041103	0.00556368
ENSG00000122515	ZMIZ2	zinc finger MIZ-type containing 2	0.249096	0.00766142	0.0419825
ENSG00000122641	INHBA	inhibin subunit beta A	-1.73078	9.24481e-06	0.000390643
ENSG00000122691	TWIST1	twist family bHLH transcription factor 1	-0.5864	3.13502e-06	0.000193366
ENSG00000122729	ACO1	aconitase 1	0.264717	0.00222959	0.0178296
ENSG00000122786	CALD1	caldesmon 1	0.255407	0.00871076	0.0461334
ENSG00000122862	SRGN	serglycin	0.976609	0.00443153	0.0288563
ENSG00000122877	EGR2	early growth response 2	-2.35889	0.000342726	0.00490531
ENSG00000122884	P4HA1	prolyl 4-hydroxylase subunit alpha 1	-0.487124	4.86146e-05	0.00124023
ENSG00000123096	SSPN	sarcospan	0.564159	0.00223063	0.0178299
ENSG00000123106	CCDC91	coiled-coil domain containing 91	-0.253237	0.00916965	0.047977
ENSG00000123131	PRDX4	peroxiredoxin 4	-0.328208	1.99581e-05	0.000667973
ENSG00000123179	EBPL	EBP like	0.248199	0.00327375	0.0234775
ENSG00000123219	CENPK	centromere protein K	-0.659161	0.00250263	0.0193912
ENSG00000123268	ATF1	activating transcription factor 1	-0.263349	0.00155295	0.0138697
ENSG00000123395	ATG101	autophagy related 101	-0.303939	0.00320921	0.0231758
ENSG00000123472	ATPAF1	ATP synthase mitochondrial F1 complex assembly factor 1	0.41229	8.6603e-07	8.02779e-05
ENSG00000123562	MORF4L2	mortality factor 4 like 2	-0.211357	0.00119945	0.0116299
ENSG00000123609	NMI	N-myc and STAT interactor	0.47171	0.00859155	0.0456934
ENSG00000123610	TNFAIP6	TNF alpha induced protein 6	-0.731504	0.00316786	0.0229395
ENSG00000123612	ACVR1C	activin A receptor type 1C	1.31522	0.00525185	0.032376
ENSG00000123643	SLC36A1	solute carrier family 36 member 1	-0.600275	0.000271126	0.00416691
ENSG00000123739	PLA2G12A	phospholipase A2 group XIIA	0.402828	1.37598e-06	0.000111843
ENSG00000123810	B9D2	B9 domain containing 2	-0.370207	0.000493044	0.0062754
ENSG00000123983	ACSL3	acyl-CoA synthetase long chain family member 3	0.323807	0.000136059	0.00256406
ENSG00000124074	ENKD1	enkurin domain containing 1	-0.232384	0.000553763	0.00678504
ENSG00000124134	KCNS1	potassium voltage-gated channel modifier subfamily S member 1	2.12967	9.77498e-07	8.61025e-05
ENSG00000124160	NCOA5	nuclear receptor coactivator 5	-0.192865	0.00858279	0.0456743
ENSG00000124225	PMEPA1	prostate transmembrane protein, androgen induced 1	-1.58991	4.26318e-08	1.09391e-05
ENSG00000124226	RNF114	ring finger protein 114	-0.187113	0.000852817	0.0091399
ENSG00000124243	BCAS4	breast carcinoma amplified sequence 4	0.336004	0.00185846	0.015721
ENSG00000124302	CHST8	carbohydrate sulfotransferase 8	-1.81612	0.000462263	0.00603122
ENSG00000124343	XG	Xg glycoprotein (Xg blood group)	0.495313	0.00770531	0.0421839
ENSG00000124356	STAMBP	STAM binding protein	0.405404	0.000107287	0.00218084
ENSG00000124357	NAGK	N-acetylglucosamine kinase	-0.2339	0.00147846	0.013431
ENSG00000124374	PAIP2B	poly(A) binding protein interacting protein 2B	0.676576	0.00176479	0.0152233
ENSG00000124380	SNRNP27	small nuclear ribonucleoprotein U4/U6.U5 subunit 27	-0.231553	0.00367475	0.0254146
ENSG00000124422	USP22	ubiquitin specific peptidase 22	0.156223	0.00896105	0.0471067
ENSG00000124440	HIF3A	hypoxia inducible factor 3 subunit alpha	1.82872	8.89752e-05	0.00188434
ENSG00000124493	GRM4	glutamate metabotropic receptor 4	-1.50353	0.00228365	0.0181489
ENSG00000124508	BTN2A2	butyrophilin subfamily 2 member A2	0.406785	0.00291942	0.0216451
ENSG00000124570	SERPINB6	serpin family B member 6	0.370437	1.01616e-06	8.9065e-05
ENSG00000124571	XPO5	exportin 5	-0.440763	0.000442904	0.00587827
ENSG00000124593			-0.418006	0.00212761	0.0172744
ENSG00000124596	OARD1	O-acyl-ADP-ribose deacylase 1	0.282238	0.00291838	0.0216451
ENSG00000124688	MAD2L1BP	MAD2L1 binding protein	-0.184665	0.00623632	0.0364044
ENSG00000124702	KLHDC3	kelch domain containing 3	-0.36198	1.0318e-06	8.99903e-05
ENSG00000124783	SSR1	signal sequence receptor subunit 1	-0.278166	0.000316	0.00463144
ENSG00000124786	SLC35B3	solute carrier family 35 member B3	-0.318343	3.4206e-05	0.000962827
ENSG00000124788	ATXN1	ataxin 1	-0.454556	0.00229906	0.0182615
ENSG00000124813	RUNX2	RUNX family transcription factor 2	-0.4184	0.000350326	0.00497794
ENSG00000124875	CXCL6	C-X-C motif chemokine ligand 6	-2.8791	3.9824e-06	0.000227447
ENSG00000125122	LRRC29	leucine rich repeat containing 29	0.455086	0.00695207	0.0393715
ENSG00000125166	GOT2	glutamic-oxaloacetic transaminase 2	0.41545	3.5293e-07	4.32457e-05
ENSG00000125247	TMTC4	transmembrane O-mannosyltransferase targeting cadherins 4	0.425159	2.07403e-05	0.000686367
ENSG00000125304	TM9SF2	transmembrane 9 superfamily member 2	-0.143736	0.00599884	0.0355454
ENSG00000125319	HROB	homologous recombination factor with OB-fold	-0.602886	0.000533019	0.0066143
ENSG00000125347	IRF1	interferon regulatory factor 1	-0.619794	2.50377e-05	0.000785036
ENSG00000125354	SEPTIN6	septin 6	0.504623	0.000687454	0.00789524
ENSG00000125430	HS3ST3B1	heparan sulfate-glucosamine 3-sulfotransferase 3B1	-0.615152	5.65268e-05	0.00137474
ENSG00000125450	NUP85	nucleoporin 85	-0.370721	0.00199344	0.0165466
ENSG00000125454	SLC25A19	solute carrier family 25 member 19	-0.356568	0.00947884	0.049028
ENSG00000125459	MSTO1	misato mitochondrial distribution and morphology regulator 1	-0.383967	0.000186007	0.00316263
ENSG00000125503	PPP1R12C	protein phosphatase 1 regulatory subunit 12C	-0.145074	0.00427431	0.028112
ENSG00000125657	TNFSF9	TNF superfamily member 9	-0.726238	0.00464495	0.0298412
ENSG00000125691	RPL23	ribosomal protein L23	0.170422	0.0039394	0.0265906
ENSG00000125741	OPA3	outer mitochondrial membrane lipid metabolism regulator OPA3	-0.266615	0.0047031	0.030126
ENSG00000125772	GPCPD1	glycerophosphocholine phosphodiesterase 1	-0.321274	0.00381097	0.0260528
ENSG00000125821	DTD1	D-aminoacyl-tRNA deacylase 1	0.442606	5.12855e-08	1.22631e-05
ENSG00000125827	TMX4	thioredoxin related transmembrane protein 4	-0.299709	0.00805595	0.0435913
ENSG00000125843	AP5S1	adaptor related protein complex 5 subunit sigma 1	-0.169946	0.00494862	0.0311245
ENSG00000125845	BMP2	bone morphogenetic protein 2	-1.61063	0.000583928	0.00706188
ENSG00000125848	FLRT3	fibronectin leucine rich transmembrane protein 3	1.27864	0.000694546	0.00795403
ENSG00000125872	LRRN4	leucine rich repeat neuronal 4	1.49327	0.000455769	0.00598245
ENSG00000125912	NCLN	nicalin	-0.364186	0.00518028	0.0320464
ENSG00000125952	MAX	MYC associated factor X	-0.26438	1.76319e-05	0.000609712
ENSG00000125962	ARMCX5	armadillo repeat containing X-linked 5	0.244884	0.00210506	0.0171839
ENSG00000125968	ID1	inhibitor of DNA binding 1, HLH protein	-1.62819	0.000195104	0.00326726
ENSG00000125971	DYNLRB1	dynein light chain roadblock-type 1	0.201434	0.00618456	0.0362095
ENSG00000125977	EIF2S2	eukaryotic translation initiation factor 2 subunit beta	-0.403447	7.13582e-05	0.0016156
ENSG00000126016	AMOT	angiomotin	1.14388	5.22954e-07	5.71537e-05
ENSG00000126088	UROD	uroporphyrinogen decarboxylase	0.214566	0.00013526	0.00255679
ENSG00000126249	PDCD2L	programmed cell death 2 like	0.342411	0.00535006	0.0327647
ENSG00000126368	NR1D1	nuclear receptor subfamily 1 group D member 1	-0.806493	0.000874049	0.00929001
ENSG00000126391	FRMD8	FERM domain containing 8	-0.428673	0.000150786	0.00273531
ENSG00000126456	IRF3	interferon regulatory factor 3	-0.164257	0.00762331	0.0418644
ENSG00000126500	FLRT1	fibronectin leucine rich transmembrane protein 1	-1.15263	0.00543195	0.0331287
ENSG00000126562	WNK4	WNK lysine deficient protein kinase 4	0.885035	0.00149369	0.0135257
ENSG00000126581	BECN1	beclin 1	0.123481	0.00364406	0.0252661
ENSG00000126603	GLIS2	GLIS family zinc finger 2	0.354126	0.000931731	0.00970942
ENSG00000126773	PCNX4	pecanex 4	0.18568	0.000586466	0.00708763
ENSG00000126775	ATG14	autophagy related 14	0.377185	0.000506066	0.0063817
ENSG00000126790	L3HYPDH	trans-L-3-hydroxyproline dehydratase	-0.282587	0.00656394	0.0376464
ENSG00000126903	SLC10A3	solute carrier family 10 member 3	-0.28089	0.0015667	0.0139704
ENSG00000126950	TMEM35A	transmembrane protein 35A	1.66936	1.68708e-05	0.00059031
ENSG00000127022	CANX	calnexin	-0.266992	0.00135153	0.0125743
ENSG00000127125	PPCS	phosphopantothenoylcysteine synthetase	0.27324	0.000148336	0.0027132
ENSG00000127184	COX7C	cytochrome c oxidase subunit 7C	0.184706	0.00506512	0.0315545
ENSG00000127415	IDUA	alpha-L-iduronidase	-0.514773	0.00384647	0.0261628
ENSG00000127423	AUNIP	aurora kinase A and ninein interacting protein	-0.681852	0.00729901	0.0405995
ENSG00000127526	SLC35E1	solute carrier family 35 member E1	-0.210745	0.00321462	0.0231944
ENSG00000127527	EPS15L1	epidermal growth factor receptor pathway substrate 15 like 1	0.240651	0.000118367	0.00231824
ENSG00000127561	SYNGR3	synaptogyrin 3	1.04564	0.00498013	0.0312228
ENSG00000127580	WDR24	WD repeat domain 24	-0.221156	0.00121581	0.0117368
ENSG00000127586	CHTF18	chromosome transmission fidelity factor 18	-0.572678	0.00336227	0.023936
ENSG00000127838	PNKD	PNKD metallo-beta-lactamase domain containing	0.334738	0.00182234	0.0155271
ENSG00000127884	ECHS1	enoyl-CoA hydratase, short chain 1	0.133871	0.00894744	0.0470491
ENSG00000127922	SEM1	SEM1 26S proteasome subunit	0.270718	0.000608336	0.00723748
ENSG00000127946	HIP1	huntingtin interacting protein 1	-0.703834	3.237e-05	0.000934927
ENSG00000127954	STEAP4	STEAP4 metalloreductase	2.73821	0.000510391	0.00641339
ENSG00000127955	GNAI1	G protein subunit alpha i1	0.364454	0.0041148	0.0274294
ENSG00000127980	PEX1	peroxisomal biogenesis factor 1	0.328147	0.00129551	0.0122266
ENSG00000128165	ADM2	adrenomedullin 2	-3.52796	0.000180808	0.00311556
ENSG00000128272	ATF4	activating transcription factor 4	-0.778393	1.65458e-07	2.50379e-05
ENSG00000128283	CDC42EP1	CDC42 effector protein 1	-0.323133	0.00946684	0.0489946
ENSG00000128298	BAIAP2L2	BAR/IMD domain containing adaptor protein 2 like 2	-0.717614	0.00204295	0.0167922
ENSG00000128335	APOL2	apolipoprotein L2	0.374343	0.00545722	0.0332256
ENSG00000128342	LIF	LIF interleukin 6 family cytokine	-1.79587	0.00737077	0.0408577
ENSG00000128394	APOBEC3F	apolipoprotein B mRNA editing enzyme catalytic subunit 3F	0.58366	0.00436889	0.0285745
ENSG00000128512	DOCK4	dedicator of cytokinesis 4	0.674726	0.000324338	0.00472237
ENSG00000128578	STRIP2	striatin interacting protein 2	0.508899	0.00596836	0.0354003
ENSG00000128590	DNAJB9	DnaJ heat shock protein family (Hsp40) member B9	-0.661701	1.77423e-05	0.000610171
ENSG00000128595	CALU	calumenin	-0.226555	0.00122095	0.01175
ENSG00000128609	NDUFA5	NADH:ubiquinone oxidoreductase subunit A5	0.220127	0.00241279	0.018902
ENSG00000128652	HOXD3	homeobox D3	0.62972	0.00384469	0.0261628
ENSG00000128683	GAD1	glutamate decarboxylase 1	1.53852	0.001137	0.0112023
ENSG00000128791	TWSG1	twisted gastrulation BMP signaling modulator 1	0.310288	0.000574171	0.00696959
ENSG00000128829	EIF2AK4	eukaryotic translation initiation factor 2 alpha kinase 4	0.381419	1.12445e-05	0.00045453
ENSG00000128849	CGNL1	cingulin like 1	1.14196	0.000591094	0.00711235
ENSG00000128881	TTBK2	tau tubulin kinase 2	0.377037	0.00070022	0.00798627
ENSG00000128951	DUT	deoxyuridine triphosphatase	0.29432	0.00328224	0.0235272
ENSG00000128965	CHAC1	ChaC glutathione specific gamma-glutamylcyclotransferase 1	-2.51361	1.02864e-05	0.000424525
ENSG00000129009	ISLR	immunoglobulin superfamily containing leucine rich repeat	-0.471835	0.00120633	0.0116711
ENSG00000129028	THAP10	THAP domain containing 10	-0.476165	0.000133612	0.00253276
ENSG00000129071	MBD4	methyl-CpG binding domain 4, DNA glycosylase	-0.204238	0.0038569	0.0262212
ENSG00000129158	SERGEF	secretion regulating guanine nucleotide exchange factor	0.328497	0.00892476	0.0469857
ENSG00000129197	RPAIN	RPA interacting protein	0.311554	0.00411289	0.0274294
ENSG00000129295	DNAAF11	dynein axonemal assembly factor 11	-0.554279	0.00925068	0.0482852
ENSG00000129317	PUS7L	pseudouridine synthase 7 like	0.400163	0.000381868	0.00526966
ENSG00000129347	KRI1	KRI1 homolog	-0.296537	0.00210845	0.0171871
ENSG00000129353	SLC44A2	solute carrier family 44 member 2	0.457871	5.75948e-06	0.000288055
ENSG00000129474	AJUBA	ajuba LIM protein	0.532182	4.62596e-05	0.00119741
ENSG00000129625	REEP5	receptor accessory protein 5	0.303404	2.04442e-05	0.000680385
ENSG00000129646	QRICH2	glutamine rich 2	-0.451173	0.00164825	0.014533
ENSG00000129675	ARHGEF6	Rac/Cdc42 guanine nucleotide exchange factor 6	0.713113	4.35012e-06	0.000239934
ENSG00000129680	MAP7D3	MAP7 domain containing 3	0.291723	0.000442351	0.00587533
ENSG00000129911	KLF16	Kruppel like factor 16	-0.384131	0.00198297	0.0164828
ENSG00000129933	MAU2	MAU2 sister chromatid cohesion factor	-0.236498	1.6291e-05	0.000575713
ENSG00000130005	GAMT	guanidinoacetate N-methyltransferase	0.718673	1.52505e-06	0.000119473
ENSG00000130021	PUDP	pseudouridine 5'-phosphatase	0.797014	1.7734e-09	1.52633e-06
ENSG00000130164	LDLR	low density lipoprotein receptor	1.05152	4.30755e-07	4.98563e-05
ENSG00000130175	PRKCSH	protein kinase C substrate 80K-H	-0.192467	0.00126742	0.0120708
ENSG00000130176	CNN1	calponin 1	0.881078	0.000201858	0.00334634
ENSG00000130193	THEM6	thioesterase superfamily member 6	-0.600717	7.32346e-05	0.00164545
ENSG00000130227	XPO7	exportin 7	0.155741	0.00059113	0.00711235
ENSG00000130299	GTPBP3	GTP binding protein 3, mitochondrial	-0.30488	0.00786008	0.0427667
ENSG00000130340	SNX9	sorting nexin 9	-0.737925	9.9973e-08	1.84377e-05
ENSG00000130396	AFDN	afadin, adherens junction formation factor	0.277326	0.0033935	0.0240809
ENSG00000130402	ACTN4	actinin alpha 4	0.552627	1.42748e-08	5.61634e-06
ENSG00000130449	ZSWIM6	zinc finger SWIM-type containing 6	0.342994	0.000456497	0.00598245
ENSG00000130508	PXDN	peroxidasin	-0.343359	0.00294091	0.0217588
ENSG00000130520	LSM4	LSM4 homolog, U6 small nuclear RNA and mRNA degradation associated	0.227956	0.00399314	0.0268816
ENSG00000130590	SAMD10	sterile alpha motif domain containing 10	0.493261	0.0081749	0.0440733
ENSG00000130600	H19	H19 imprinted maternally expressed transcript	-1.80472	0.000769435	0.00847154
ENSG00000130635	COL5A1	collagen type V alpha 1 chain	-1.37369	6.38022e-12	3.76539e-08
ENSG00000130638	ATXN10	ataxin 10	-0.201466	0.00485713	0.0307173
ENSG00000130649	CYP2E1	cytochrome P450 family 2 subfamily E member 1	-0.846827	0.00526358	0.0324145
ENSG00000130684	ZNF337	zinc finger protein 337	0.39927	0.0014094	0.0130034
ENSG00000130714	POMT1	protein O-mannosyltransferase 1	0.411698	0.000109629	0.00219817
ENSG00000130723			0.20221	0.00126869	0.0120765
ENSG00000130725	UBE2M	ubiquitin conjugating enzyme E2 M	-0.338907	0.000347705	0.00495662
ENSG00000130741	EIF2S3	eukaryotic translation initiation factor 2 subunit gamma	0.212075	0.00159958	0.0141816
ENSG00000130758	MAP3K10	mitogen-activated protein kinase kinase kinase 10	-0.296361	0.000622099	0.00736248
ENSG00000130766	SESN2	sestrin 2	-0.790297	0.000634732	0.00744501
ENSG00000130770	ATP5IF1	ATP synthase inhibitory factor subunit 1	0.359297	5.00344e-06	0.000262088
ENSG00000130787	HIP1R	huntingtin interacting protein 1 related	0.259553	0.00609184	0.0359216
ENSG00000130830	MPP1	membrane palmitoylated protein 1	0.611812	5.18058e-07	5.69703e-05
ENSG00000130844	ZNF331	zinc finger protein 331	-0.713165	2.02653e-06	0.000143409
ENSG00000130921	MTRFR	mitochondrial translation release factor in rescue	0.181176	0.00624758	0.0364044
ENSG00000130962	PRRG1	proline rich and Gla domain 1	-0.311576	0.000493428	0.0062754
ENSG00000130985	UBA1	ubiquitin like modifier activating enzyme 1	0.219173	0.00010861	0.00219574
ENSG00000130988	RGN	regucalcin	1.51801	4.09777e-06	0.000231793
ENSG00000130997	POLN	DNA polymerase nu	-0.892853	2.88001e-06	0.000180178
ENSG00000131069	ACSS2	acyl-CoA synthetase short chain family member 2	0.333484	0.00062544	0.0073872
ENSG00000131080	EDA2R	ectodysplasin A2 receptor	0.290151	0.00504169	0.0314738
ENSG00000131152			1.80505	0.00143267	0.0131191
ENSG00000131238	PPT1	palmitoyl-protein thioesterase 1	0.265892	0.000906451	0.00954145
ENSG00000131374	TBC1D5	TBC1 domain family member 5	0.226356	0.00141379	0.0130303
ENSG00000131389	SLC6A6	solute carrier family 6 member 6	-0.992683	3.24075e-08	9.89266e-06
ENSG00000131408	NR1H2	nuclear receptor subfamily 1 group H member 2	-0.186087	0.000918742	0.00963074
ENSG00000131435	PDLIM4	PDZ and LIM domain 4	-0.540542	6.89786e-06	0.000323086
ENSG00000131473	ACLY	ATP citrate lyase	-0.343864	0.000463946	0.00604872
ENSG00000131480	AOC2	amine oxidase copper containing 2	-1.02316	8.15605e-05	0.00178055
ENSG00000131591	C1orf159	chromosome 1 open reading frame 159	-0.398624	7.03659e-05	0.00159534
ENSG00000131634	TMEM204	transmembrane protein 204	-0.485236	0.0002435	0.00385959
ENSG00000131697	NPHP4	nephrocystin 4	-0.368082	8.80355e-05	0.00187115
ENSG00000131711	MAP1B	microtubule associated protein 1B	0.637297	1.80469e-06	0.000130951
ENSG00000131730	CKMT2	creatine kinase, mitochondrial 2	1.13318	0.00522307	0.0322548
ENSG00000131746	TNS4	tensin 4	-1.81151	0.00152893	0.0137409
ENSG00000131747	TOP2A	DNA topoisomerase II alpha	-0.771281	0.00863197	0.0458808
ENSG00000131748	STARD3	StAR related lipid transfer domain containing 3	-0.21397	5.88183e-05	0.00140727
ENSG00000131788	PIAS3	protein inhibitor of activated STAT 3	-0.227394	0.00508936	0.0316715
ENSG00000131791	PRKAB2	protein kinase AMP-activated non-catalytic subunit beta 2	-0.235132	0.00728935	0.0405899
ENSG00000131871	SELENOS	selenoprotein S	-0.415913	5.36895e-06	0.000275528
ENSG00000131873	CHSY1	chondroitin sulfate synthase 1	-0.219301	0.00373741	0.0257374
ENSG00000131944	FAAP24	FA core complex associated protein 24	-0.466099	0.000400633	0.00545631
ENSG00000132004	FBXW9	F-box and WD repeat domain containing 9	-0.327292	0.000114378	0.00225759
ENSG00000132005	RFX1	regulatory factor X1	-0.2423	0.00117891	0.0114899
ENSG00000132016	BRME1	break repair meiotic recombinase recruitment factor 1	-0.588047	0.00514292	0.0319045
ENSG00000132024	CC2D1A	coiled-coil and C2 domain containing 1A	0.456786	7.54163e-06	0.000344136
ENSG00000132031	MATN3	matrilin 3	0.857963	4.09698e-06	0.000231793
ENSG00000132155	RAF1	Raf-1 proto-oncogene, serine/threonine kinase	0.203573	1.59603e-05	0.000566845
ENSG00000132185	FCRLA	Fc receptor like A	-0.950414	1.54498e-05	0.000555974
ENSG00000132199	ENOSF1	enolase superfamily member 1	0.450442	0.000167231	0.00297871
ENSG00000132256	TRIM5	tripartite motif containing 5	0.332241	0.000498013	0.00630709
ENSG00000132274	TRIM22	tripartite motif containing 22	0.598555	0.00101634	0.0103296
ENSG00000132326	PER2	period circadian regulator 2	-0.838629	4.25469e-06	0.000238384
ENSG00000132329	RAMP1	receptor activity modifying protein 1	-1.25355	0.00138629	0.0128187
ENSG00000132386	SERPINF1	serpin family F member 1	-1.0348	3.95955e-06	0.000226873
ENSG00000132432	SEC61G	SEC61 translocon subunit gamma	-0.371902	0.000157541	0.00283174
ENSG00000132485	ZRANB2	zinc finger RANBP2-type containing 2	0.205272	0.00174	0.0150943
ENSG00000132510	KDM6B	lysine demethylase 6B	-0.639625	9.65244e-05	0.00199879
ENSG00000132535	DLG4	discs large MAGUK scaffold protein 4	-0.267237	0.00185321	0.0156916
ENSG00000132563	REEP2	receptor accessory protein 2	1.02295	0.000115401	0.00227269
ENSG00000132581	SDF2	stromal cell derived factor 2	-0.189593	0.00273226	0.0206995
ENSG00000132589	FLOT2	flotillin 2	0.533667	2.94212e-07	3.85853e-05
ENSG00000132613	MTSS2	MTSS I-BAR domain containing 2	-0.599452	8.16662e-05	0.00178067
ENSG00000132661	NXT1	nuclear transport factor 2 like export factor 1	-0.427089	0.00587669	0.0350064
ENSG00000132664	POLR3F	RNA polymerase III subunit F	-0.236568	0.00934519	0.0486521
ENSG00000132669	RIN2	Ras and Rab interactor 2	-0.368581	0.00587823	0.0350064
ENSG00000132680	KHDC4	KH domain containing 4, pre-mRNA splicing factor	-0.286567	0.00171602	0.0149658
ENSG00000132694	ARHGEF11	Rho guanine nucleotide exchange factor 11	-0.121069	0.00646381	0.0373382
ENSG00000132718	SYT11	synaptotagmin 11	0.634387	7.93763e-05	0.00174753
ENSG00000132740	IGHMBP2	immunoglobulin mu DNA binding protein 2	-0.175059	0.00597782	0.0354327
ENSG00000132823	OSER1	oxidative stress responsive serine rich 1	-0.183847	0.0075086	0.041453
ENSG00000132825	PPP1R3D	protein phosphatase 1 regulatory subunit 3D	0.238212	0.00688166	0.0391449
ENSG00000132837	DMGDH	dimethylglycine dehydrogenase	1.34051	0.000895079	0.0094442
ENSG00000132846	ZBED3	zinc finger BED-type containing 3	1.04252	0.00222747	0.0178296
ENSG00000132849	PATJ	PATJ crumbs cell polarity complex component	0.488791	0.00157764	0.0140362
ENSG00000132879	FBXO44	F-box protein 44	0.565162	0.00177658	0.0152691
ENSG00000133026	MYH10	myosin heavy chain 10	0.576897	2.90857e-05	0.000866824
ENSG00000133056	PIK3C2B	phosphatidylinositol-4-phosphate 3-kinase catalytic subunit type 2 beta	1.8909	5.19868e-08	1.22631e-05
ENSG00000133121	STARD13	StAR related lipid transfer domain containing 13	0.432591	0.00418416	0.027747
ENSG00000133169	BEX1	brain expressed X-linked 1	1.4407	0.00827186	0.0444067
ENSG00000133193	FAM104A	family with sequence similarity 104 member A	0.150223	0.000174294	0.00304697
ENSG00000133243	BTBD2	BTB domain containing 2	0.327839	0.000189314	0.00320746
ENSG00000133247	KMT5C	lysine methyltransferase 5C	-0.375733	0.00497432	0.0311997
ENSG00000133313	CNDP2	carnosine dipeptidase 2	0.264688	0.00074385	0.00828293
ENSG00000133318	RTN3	reticulon 3	0.320438	6.62495e-06	0.000314565
ENSG00000133424	LARGE1	LARGE xylosyl- and glucuronyltransferase 1	-0.530993	4.02773e-05	0.00108706
ENSG00000133460	SLC2A11	solute carrier family 2 member 11	0.553251	0.0035505	0.0248579
ENSG00000133619	KRBA1	KRAB-A domain containing 1	0.301846	0.00834033	0.0446794
ENSG00000133627	ACTR3B	actin related protein 3B	-0.706149	6.182e-06	0.000301521
ENSG00000133706	LARS1	leucyl-tRNA synthetase 1	-0.252159	0.00170695	0.0149169
ENSG00000133739	LRRCC1	leucine rich repeat and coiled-coil centrosomal protein 1	0.69325	1.85623e-05	0.000631392
ENSG00000133740	E2F5	E2F transcription factor 5	-0.460296	0.000205178	0.00338639
ENSG00000133816	MICAL2	microtubule associated monooxygenase, calponin and LIM domain containing 2	-0.571144	0.000394229	0.00539398
ENSG00000133835	HSD17B4	hydroxysteroid 17-beta dehydrogenase 4	0.223999	0.00337887	0.0240212
ENSG00000133884	DPF2	double PHD fingers 2	0.195949	0.00218602	0.0176165
ENSG00000133895	MEN1	menin 1	-0.155619	0.00931975	0.0485455
ENSG00000133935	ERG28	ergosterol biosynthesis 28 homolog	0.696121	7.71064e-08	1.51837e-05
ENSG00000134013	LOXL2	lysyl oxidase like 2	-0.858456	3.83015e-08	1.02747e-05
ENSG00000134049	IER3IP1	immediate early response 3 interacting protein 1	-0.23542	0.00180751	0.0154673
ENSG00000134070	IRAK2	interleukin 1 receptor associated kinase 2	-0.669879	8.15233e-05	0.00178055
ENSG00000134107	BHLHE40	basic helix-loop-helix family member e40	-1.02574	0.000730984	0.0081765
ENSG00000134138	MEIS2	Meis homeobox 2	0.383072	0.00245963	0.0191841
ENSG00000134153	EMC7	ER membrane protein complex subunit 7	-0.315371	4.80633e-05	0.00123149
ENSG00000134198	TSPAN2	tetraspanin 2	-2.59024	6.17334e-06	0.000301521
ENSG00000134243	SORT1	sortilin 1	0.684086	0.00255262	0.0196476
ENSG00000134245	WNT2B	Wnt family member 2B	1.26339	1.21233e-05	0.000475599
ENSG00000134248	LAMTOR5	late endosomal/lysosomal adaptor, MAPK and MTOR activator 5	0.198197	0.00163803	0.0144717
ENSG00000134285	FKBP11	FKBP prolyl isomerase 11	-0.434877	6.55645e-08	1.43311e-05
ENSG00000134291	TMEM106C	transmembrane protein 106C	0.484324	0.000284445	0.00430436
ENSG00000134294	SLC38A2	solute carrier family 38 member 2	-0.390826	0.00053269	0.0066143
ENSG00000134308	YWHAQ	tyrosine 3-monooxygenase/tryptophan 5-monooxygenase activation protein theta	0.268967	3.15251e-05	0.000918012
ENSG00000134324	LPIN1	lipin 1	0.558685	9.98986e-06	0.000415189
ENSG00000134330	IAH1	isoamyl acetate hydrolyzing esterase 1 (putative)	0.207309	0.00165359	0.0145655
ENSG00000134363	FST	follistatin	-1.11103	5.64227e-05	0.00137409
ENSG00000134440	NARS1	asparaginyl-tRNA synthetase 1	-0.348643	0.000276837	0.00422535
ENSG00000134470	IL15RA	interleukin 15 receptor subunit alpha	0.663917	0.00870846	0.0461334
ENSG00000134504	KCTD1	potassium channel tetramerization domain containing 1	0.299167	0.00251947	0.0194645
ENSG00000134531	EMP1	epithelial membrane protein 1	-0.48458	0.000322849	0.00470903
ENSG00000134574	DDB2	damage specific DNA binding protein 2	0.476105	0.000467416	0.0060829
ENSG00000134575	ACP2	acid phosphatase 2, lysosomal	0.194295	0.00376991	0.0258707
ENSG00000134644	PUM1	pumilio RNA binding family member 1	-0.143362	0.00216718	0.0175125
ENSG00000134684	YARS1	tyrosyl-tRNA synthetase 1	-0.728176	1.83872e-06	0.000132876
ENSG00000134779	TPGS2	tubulin polyglutamylase complex subunit 2	0.474299	3.99733e-10	5.91295e-07
ENSG00000134815	DHX34	DExH-box helicase 34	-0.323255	0.00517933	0.0320464
ENSG00000134824	FADS2	fatty acid desaturase 2	0.769008	0.00715741	0.0401782
ENSG00000134871	COL4A2	collagen type IV alpha 2 chain	-0.83056	8.97261e-05	0.00189152
ENSG00000134905	CARS2	cysteinyl-tRNA synthetase 2, mitochondrial	0.215985	2.44521e-05	0.000773081
ENSG00000134996	OSTF1	osteoclast stimulating factor 1	0.318272	0.00614206	0.03614
ENSG00000135069	PSAT1	phosphoserine aminotransferase 1	-2.68403	1.30187e-05	0.000492513
ENSG00000135070	ISCA1	iron-sulfur cluster assembly 1	-0.352343	0.000185357	0.00315857
ENSG00000135108	FBXO21	F-box protein 21	0.177704	0.00427435	0.028112
ENSG00000135111	TBX3	T-box transcription factor 3	-0.415359	0.00315472	0.0228817
ENSG00000135114	OASL	2'-5'-oligoadenylate synthetase like	1.66437	0.00199673	0.0165565
ENSG00000135119	RNFT2	ring finger protein, transmembrane 2	0.728847	0.00251504	0.0194611
ENSG00000135124	P2RX4	purinergic receptor P2X 4	0.506249	0.00177294	0.01526
ENSG00000135148	TRAFD1	TRAF-type zinc finger domain containing 1	0.340939	7.58658e-05	0.00168956
ENSG00000135185	TMEM243	transmembrane protein 243	-0.441298	9.49354e-06	0.000397814
ENSG00000135241	PNPLA8	patatin like phospholipase domain containing 8	-0.319535	0.000130032	0.0024862
ENSG00000135269	TES	testin LIM domain protein	0.489261	0.00297334	0.0219072
ENSG00000135297	MTO1	mitochondrial tRNA translation optimization 1	-0.227817	0.00030197	0.00449276
ENSG00000135317	SNX14	sorting nexin 14	0.280037	6.28525e-06	0.000303881
ENSG00000135336	ORC3	origin recognition complex subunit 3	-0.263388	8.42861e-05	0.00181764
ENSG00000135362	PRR5L	proline rich 5 like	-1.03641	0.000153871	0.00278272
ENSG00000135390	ATP5MC2	ATP synthase membrane subunit c locus 2	0.316408	8.94094e-05	0.00189127
ENSG00000135437	RDH5	retinol dehydrogenase 5	0.96617	0.00307431	0.0224271
ENSG00000135441	BLOC1S1	biogenesis of lysosomal organelles complex 1 subunit 1	0.355169	8.78466e-05	0.00186938
ENSG00000135476	ESPL1	extra spindle pole bodies like 1, separase	-0.558139	0.00879064	0.0464038
ENSG00000135482	ZC3H10	zinc finger CCCH-type containing 10	-0.249302	0.00493374	0.031075
ENSG00000135486	HNRNPA1	heterogeneous nuclear ribonucleoprotein A1	0.383719	1.15791e-05	0.00046431
ENSG00000135506	OS9	OS9 endoplasmic reticulum lectin	-0.250542	0.00297094	0.0219067
ENSG00000135549	PKIB	cAMP-dependent protein kinase inhibitor beta	1.56591	0.000535505	0.00661627
ENSG00000135597	REPS1	RALBP1 associated Eps domain containing 1	0.349686	4.15542e-05	0.00111356
ENSG00000135622	SEMA4F	ssemaphorin 4F	0.609743	5.17247e-05	0.00129715
ENSG00000135625	EGR4	early growth response 4	-3.54274	0.000324282	0.00472237
ENSG00000135637	CCDC142	coiled-coil domain containing 142	-0.280186	0.00868144	0.0460553
ENSG00000135686	KLHL36	kelch like family member 36	0.295614	0.0064923	0.0374174
ENSG00000135722	FBXL8	F-box and leucine rich repeat protein 8	-0.424131	0.00176523	0.0152233
ENSG00000135723	FHOD1	formin homology 2 domain containing 1	-0.605698	2.36729e-05	0.000758871
ENSG00000135744	AGT	angiotensinogen	-2.23584	0.000448948	0.00592633
ENSG00000135749	PCNX2	pecanex 2	0.455422	0.000268516	0.00414118
ENSG00000135766	EGLN1	egl-9 family hypoxia inducible factor 1	0.284151	7.81317e-06	0.000348536
ENSG00000135778	NTPCR	nucleoside-triphosphatase, cancer-related	0.49068	0.00013691	0.00257324
ENSG00000135845	PIGC	phosphatidylinositol glycan anchor biosynthesis class C	-0.249244	0.00120207	0.0116362
ENSG00000135862	LAMC1	laminin subunit gamma 1	-0.650798	7.73765e-06	0.000348536
ENSG00000135899	SP110	SP110 nuclear body protein	0.422122	5.71285e-08	1.28033e-05
ENSG00000135919	SERPINE2	serpin family E member 2	-0.979672	0.00182707	0.0155371
ENSG00000135930	EIF4E2	eukaryotic translation initiation factor 4E family member 2	-0.161246	0.000631833	0.00742309
ENSG00000135932	CAB39	calcium binding protein 39	0.216616	0.00034374	0.00490531
ENSG00000136010	ALDH1L2	aldehyde dehydrogenase 1 family member L2	-0.781564	1.94924e-06	0.000139158
ENSG00000136040	PLXNC1	plexin C1	-1.39609	0.00550499	0.0334474
ENSG00000136068	FLNB	filamin B	0.483813	0.000493086	0.0062754
ENSG00000136098	NEK3	NIMA related kinase 3	0.346405	3.20567e-05	0.000927393
ENSG00000136122	BORA	BORA aurora kinase A activator	-0.470954	0.0048122	0.0305405
ENSG00000136153	LMO7	LIM domain 7	0.468198	0.00403947	0.0270905
ENSG00000136158	SPRY2	sprouty RTK signaling antagonist 2	-0.542962	0.00520981	0.0321953
ENSG00000136160	EDNRB	endothelin receptor type B	-2.39009	0.00470666	0.0301379
ENSG00000136193	SCRN1	secernin 1	0.297172	8.47303e-07	7.9373e-05
ENSG00000136235	GPNMB	glycoprotein nmb	-0.396587	0.00463878	0.0298412
ENSG00000136244	IL6	interleukin 6	-1.35292	0.00967499	0.0497519
ENSG00000136279	DBNL	drebrin like	0.205523	0.00047517	0.00611847
ENSG00000136381	IREB2	iron responsive element binding protein 2	-0.212023	0.00029708	0.00444239
ENSG00000136463	TACO1	translational activator of cytochrome c oxidase I	0.218174	0.00459799	0.0296674
ENSG00000136485	DCAF7	DDB1 and CUL4 associated factor 7	-0.174633	0.00593275	0.0352718
ENSG00000136531	SCN2A	sodium voltage-gated channel alpha subunit 2	0.773425	0.00777437	0.0424831
ENSG00000136560	TANK	TRAF family member associated NFKB activator	-0.242207	0.000754882	0.00837943
ENSG00000136603	SKIL	SKI like proto-oncogene	-0.589023	0.00176918	0.0152425
ENSG00000136628	EPRS1	glutamyl-prolyl-tRNA synthetase 1	-0.395346	5.82029e-05	0.00139821
ENSG00000136643	RPS6KC1	ribosomal protein S6 kinase C1	-0.187584	0.000941627	0.00977227
ENSG00000136689	IL1RN	interleukin 1 receptor antagonist	-2.16171	5.9978e-05	0.0014273
ENSG00000136720	HS6ST1	heparan sulfate 6-O-sulfotransferase 1	0.362575	0.00347455	0.0244892
ENSG00000136770	DNAJC1	DnaJ heat shock protein family (Hsp40) member C1	-0.34986	8.67441e-05	0.00185037
ENSG00000136807	CDK9	cyclin dependent kinase 9	-0.167206	0.00754429	0.0415723
ENSG00000136811	ODF2	outer dense fiber of sperm tails 2	-0.410847	0.000176163	0.00306382
ENSG00000136859	ANGPTL2	angiopoietin like 2	-0.797998	0.00177399	0.0152616
ENSG00000136861	CDK5RAP2	CDK5 regulatory subunit associated protein 2	-0.240331	0.00377263	0.0258793
ENSG00000136866	ZFP37	ZFP37 zinc finger protein	-0.450228	0.00499437	0.0312678
ENSG00000136868	SLC31A1	solute carrier family 31 member 1	-0.487351	4.89156e-07	5.51624e-05
ENSG00000136888	ATP6V1G1	ATPase H+ transporting V1 subunit G1	-0.23107	0.00219513	0.0176578
ENSG00000136908	DPM2	dolichyl-phosphate mannosyltransferase subunit 2, regulatory	-0.247385	0.00575684	0.0344793
ENSG00000136925	TSTD2	thiosulfate sulfurtransferase like domain containing 2	-0.313212	9.5044e-06	0.000397814
ENSG00000136928	GABBR2	gamma-aminobutyric acid type B receptor subunit 2	-1.64554	0.000296505	0.0044413
ENSG00000136982	DSCC1	DNA replication and sister chromatid cohesion 1	-0.49223	0.00938532	0.0487294
ENSG00000136986	DERL1	derlin 1	-0.143696	0.00606489	0.0358288
ENSG00000137033	IL33	interleukin 33	-4.08585	0.000252868	0.00395847
ENSG00000137075	RNF38	ring finger protein 38	0.271657	0.000473683	0.00611847
ENSG00000137094	DNAJB5	DnaJ heat shock protein family (Hsp40) member B5	-0.774784	4.72418e-08	1.16169e-05
ENSG00000137100	DCTN3	dynactin subunit 3	0.219725	0.000520597	0.00650012
ENSG00000137103	TMEM8B	transmembrane protein 8B	0.48548	0.00494383	0.0311054
ENSG00000137135	ARHGEF39	Rho guanine nucleotide exchange factor 39	-0.515879	0.00349	0.0245785
ENSG00000137171	KLC4	kinesin light chain 4	-0.396244	0.00502509	0.0313935
ENSG00000137193	PIM1	Pim-1 proto-oncogene, serine/threonine kinase	0.885776	0.00417592	0.0277221
ENSG00000137198	GMPR	guanosine monophosphate reductase	0.755574	0.00207996	0.0170174
ENSG00000137200	CMTR1	cap methyltransferase 1	0.176109	0.000976075	0.00999701
ENSG00000137210	TMEM14B	transmembrane protein 14B	0.419397	7.17101e-05	0.00162149
ENSG00000137266	SLC22A23	solute carrier family 22 member 23	-0.750792	0.00113997	0.0112172
ENSG00000137274	BPHL	biphenyl hydrolase like	0.300248	0.000691827	0.00793316
ENSG00000137312	FLOT1	flotillin 1	0.299551	2.37748e-05	0.000758871
ENSG00000137331	IER3	immediate early response 3	-1.06335	7.08913e-06	0.000330297
ENSG00000137364	TPMT	thiopurine S-methyltransferase	0.346517	0.000726863	0.00816568
ENSG00000137393	RNF144B	ring finger protein 144B	1.46852	8.41532e-08	1.60208e-05
ENSG00000137404	NRM	nurim	0.327249	0.00458779	0.0296232
ENSG00000137409	MTCH1	mitochondrial carrier 1	0.232794	0.000600442	0.00716846
ENSG00000137460	FHDC1	FH2 domain containing 1	-0.57504	0.00286437	0.0213621
ENSG00000137463	MGARP	mitochondria localized glutamic acid rich protein	1.27533	0.00461543	0.0297475
ENSG00000137478	FCHSD2	FCH and double SH3 domains 2	0.215701	0.00356252	0.0249179
ENSG00000137486	ARRB1	arrestin beta 1	0.552673	0.00616468	0.0361726
ENSG00000137501	SYTL2	synaptotagmin like 2	0.77308	0.00700311	0.0395629
ENSG00000137502	RAB30	RAB30, member RAS oncogene family	0.646953	0.0040336	0.0270621
ENSG00000137507	LRRC32	leucine rich repeat containing 32	-0.902338	0.00193098	0.016204
ENSG00000137522	RNF121	ring finger protein 121	-0.233631	0.000102401	0.0020984
ENSG00000137563	GGH	gamma-glutamyl hydrolase	0.534657	6.47185e-06	0.000309859
ENSG00000137628	DDX60	DExD/H-box helicase 60	0.622545	0.0028198	0.0211846
ENSG00000137642	SORL1	sortilin related receptor 1	1.10732	0.000101562	0.00208583
ENSG00000137693	YAP1	Yes1 associated transcriptional regulator	-0.15766	0.00398455	0.026834
ENSG00000137700	SLC37A4	solute carrier family 37 member 4	0.404515	0.00133741	0.0124823
ENSG00000137760	ALKBH8	alkB homolog 8, tRNA methyltransferase	-0.487284	0.000478281	0.00615404
ENSG00000137770	CTDSPL2	CTD small phosphatase like 2	-0.302999	0.000943158	0.00977671
ENSG00000137802	MAPKBP1	mitogen-activated protein kinase binding protein 1	0.33568	0.00310974	0.022639
ENSG00000137821	LRRC49	leucine rich repeat containing 49	0.288519	0.0097168	0.0499274
ENSG00000137868	STRA6	signaling receptor and transporter of retinol STRA6	-1.34363	0.00358649	0.0249976
ENSG00000137869	CYP19A1	cytochrome P450 family 19 subfamily A member 1	-1.98642	3.35707e-08	9.90503e-06
ENSG00000137876	RSL24D1	ribosomal L24 domain containing 1	-0.325822	0.00131168	0.0123206
ENSG00000137959	IFI44L	interferon induced protein 44 like	-1.72563	0.000821834	0.00883996
ENSG00000137960	GIPC2	GIPC PDZ domain containing family member 2	1.13629	0.00292715	0.0216842
ENSG00000137962	ARHGAP29	Rho GTPase activating protein 29	0.990147	3.18465e-05	0.000925849
ENSG00000138029	HADHB	hydroxyacyl-CoA dehydrogenase trifunctional multienzyme complex subunit beta	0.257643	0.00204106	0.0167845
ENSG00000138030	KHK	ketohexokinase	1.11842	0.000366957	0.00512285
ENSG00000138071	ACTR2	actin related protein 2	0.204561	0.00325781	0.0234211
ENSG00000138092	CENPO	centromere protein O	-0.608278	0.000483655	0.00620515
ENSG00000138111	MFSD13A	major facilitator superfamily domain containing 13A	0.882034	0.00112595	0.0111368
ENSG00000138131	LOXL4	lysyl oxidase like 4	1.26091	0.00091485	0.00960131
ENSG00000138138	ATAD1	ATPase family AAA domain containing 1	-0.423918	7.33334e-10	8.46907e-07
ENSG00000138172	CALHM2	calcium homeostasis modulator family member 2	-0.275316	0.00122582	0.0117696
ENSG00000138185	ENTPD1	ectonucleoside triphosphate diphosphohydrolase 1	-0.650325	2.41301e-05	0.000766524
ENSG00000138193	PLCE1	phospholipase C epsilon 1	0.676724	0.00383285	0.0261203
ENSG00000138279	ANXA7	annexin A7	0.325889	5.54112e-06	0.000279503
ENSG00000138356	AOX1	aldehyde oxidase 1	1.19192	4.99753e-07	5.57631e-05
ENSG00000138375	SMARCAL1	SWI/SNF related, matrix associated, actin dependent regulator of chromatin, subfamily a like 1	-0.199074	0.00156541	0.0139695
ENSG00000138395	CDK15	cyclin dependent kinase 15	0.598801	0.0039196	0.0264723
ENSG00000138413	IDH1	isocitrate dehydrogenase (NADP(+)) 1	0.596162	7.40972e-06	0.000340751
ENSG00000138439	FAM117B	family with sequence similarity 117 member B	-0.455737	0.00440229	0.0287293
ENSG00000138443	ABI2	abl interactor 2	0.204172	0.000309846	0.00457533
ENSG00000138448	ITGAV	integrin subunit alpha V	-0.456768	5.06649e-05	0.00127963
ENSG00000138459	SLC35A5	solute carrier family 35 member A5	-0.15751	0.00422022	0.0278906
ENSG00000138496	PARP9	poly(ADP-ribose) polymerase family member 9	0.599518	0.00857737	0.0456592
ENSG00000138613	APH1B	aph-1 homolog B, gamma-secretase subunit	0.393561	0.00049379	0.0062754
ENSG00000138617	PARP16	poly(ADP-ribose) polymerase family member 16	0.531643	0.000539983	0.00665302
ENSG00000138642	HERC6	HECT and RLD domain containing E3 ubiquitin protein ligase family member 6	1.14229	0.000304272	0.00451562
ENSG00000138663	COPS4	COP9 signalosome subunit 4	0.277388	1.27783e-05	0.000487921
ENSG00000138668	HNRNPD	heterogeneous nuclear ribonucleoprotein D	0.354014	0.000339989	0.00487804
ENSG00000138675	FGF5	fibroblast growth factor 5	0.837994	0.000180042	0.00310687
ENSG00000138685	FGF2	fibroblast growth factor 2	-0.497372	0.000868473	0.00925726
ENSG00000138696	BMPR1B	bone morphogenetic protein receptor type 1B	-0.908197	0.00143575	0.0131302
ENSG00000138735	PDE5A	phosphodiesterase 5A	0.806368	0.00364475	0.0252661
ENSG00000138758	SEPTIN11	septin 11	0.316622	0.00122818	0.0117794
ENSG00000138764	CCNG2	cyclin G2	-0.466362	0.00321486	0.0231944
ENSG00000138772	ANXA3	annexin A3	0.897458	0.00543941	0.0331514
ENSG00000138780	GSTCD	glutathione S-transferase C-terminal domain containing	-0.524432	0.000722612	0.00812823
ENSG00000138798	EGF	epidermal growth factor	1.48784	0.00255346	0.0196476
ENSG00000138801	PAPSS1	3'-phosphoadenosine 5'-phosphosulfate synthase 1	0.264058	0.000244177	0.00386687
ENSG00000138944	SHISAL1	shisa like 1	-0.964632	0.001883	0.0158755
ENSG00000139168	ZCRB1	zinc finger CCHC-type and RNA binding motif containing 1	0.284348	0.000443384	0.00588023
ENSG00000139192	TAPBPL	TAP binding protein like	-0.524848	0.00361941	0.0251596
ENSG00000139209	SLC38A4	solute carrier family 38 member 4	1.91186	2.13256e-05	0.000700499
ENSG00000139269	INHBE	inhibin subunit beta E	-2.74524	4.32064e-05	0.00114516
ENSG00000139278	GLIPR1	GLI pathogenesis related 1	0.408557	0.0025652	0.0197081
ENSG00000139289	PHLDA1	pleckstrin homology like domain family A member 1	-0.511802	0.000814971	0.00880358
ENSG00000139291	TMEM19	transmembrane protein 19	-0.260701	0.00672175	0.0383651
ENSG00000139292	LGR5	leucine rich repeat containing G protein-coupled receptor 5	2.58173	5.63909e-05	0.00137409
ENSG00000139324	TMTC3	transmembrane O-mannosyltransferase targeting cadherins 3	-0.364791	3.27824e-06	0.00019675
ENSG00000139329	LUM	lumican	-1.59516	5.01584e-05	0.00127228
ENSG00000139364	TMEM132B	transmembrane protein 132B	-1.07664	0.000561116	0.00686088
ENSG00000139372	TDG	thymine DNA glycosylase	-0.34177	0.000305269	0.00452662
ENSG00000139428	MMAB	metabolism of cobalamin associated B	0.731398	1.72543e-06	0.000128356
ENSG00000139433	GLTP	glycolipid transfer protein	0.518398	2.17059e-09	1.60126e-06
ENSG00000139436	GIT2	GIT ArfGAP 2	0.164107	0.00199858	0.0165582
ENSG00000139438	FAM222A	family with sequence similarity 222 member A	0.993495	0.00011945	0.00232915
ENSG00000139508	SLC46A3	solute carrier family 46 member 3	1.00847	0.00287784	0.0214175
ENSG00000139531	SUOX	sulfite oxidase	0.240034	0.00252212	0.0194741
ENSG00000139567	ACVRL1	activin A receptor like type 1	0.617721	0.00647182	0.0373512
ENSG00000139620	KANSL2	KAT8 regulatory NSL complex subunit 2	-0.264978	0.000395857	0.00540374
ENSG00000139629	GALNT6	polypeptide N-acetylgalactosaminyltransferase 6	0.727982	7.83491e-06	0.000348536
ENSG00000139641	ESYT1	extended synaptotagmin 1	0.18763	0.00811503	0.0438439
ENSG00000139645	ANKRD52	ankyrin repeat domain 52	-0.254028	0.000494092	0.0062754
ENSG00000139651	ZNF740	zinc finger protein 740	-0.239804	0.000189754	0.00321184
ENSG00000139684	ESD	esterase D	0.161829	0.0085576	0.0455813
ENSG00000139718	SETD1B	SET domain containing 1B, histone lysine methyltransferase	-0.175248	0.00585676	0.0349021
ENSG00000139719	VPS33A	VPS33A core subunit of CORVET and HOPS complexes	0.222988	0.00299299	0.0219879
ENSG00000139725	RHOF	ras homolog family member F, filopodia associated	0.693286	0.00248847	0.0193238
ENSG00000139826	ABHD13	abhydrolase domain containing 13	-0.206705	0.00949021	0.0490725
ENSG00000139842	CUL4A	cullin 4A	-0.150925	0.00207629	0.0169953
ENSG00000140022	STON2	stonin 2	2.03205	0.00189185	0.0159274
ENSG00000140025	EFCAB11	EF-hand calcium binding domain 11	-0.390378	0.000504513	0.00637014
ENSG00000140090	SLC24A4	solute carrier family 24 member 4	-1.07139	0.0059445	0.0353061
ENSG00000140105	WARS1	tryptophanyl-tRNA synthetase 1	-0.471553	0.00106857	0.0106947
ENSG00000140263	SORD	sorbitol dehydrogenase	0.444991	0.000234599	0.00375549
ENSG00000140265	ZSCAN29	zinc finger and SCAN domain containing 29	-0.197707	0.00206303	0.0169023
ENSG00000140285	FGF7	fibroblast growth factor 7	-1.32252	8.42321e-07	7.9326e-05
ENSG00000140299	BNIP2	BCL2 interacting protein 2	-0.178719	0.000858758	0.00918135
ENSG00000140323	DISP2	dispatched RND transporter family member 2	-1.02859	0.00930544	0.0485281
ENSG00000140382	HMG20A	high mobility group 20A	0.233735	0.00238949	0.0187443
ENSG00000140386	SCAPER	S-phase cyclin A associated protein in the ER	-0.315026	0.00230932	0.0183095
ENSG00000140406	TLNRD1	talin rod domain containing 1	-0.320248	0.00477006	0.0304146
ENSG00000140451	PIF1	PIF1 5'-to-3' DNA helicase	-0.66411	2.22867e-05	0.000725342
ENSG00000140464	PML	PML nuclear body scaffold	0.327697	0.000650671	0.00757904
ENSG00000140474	ULK3	unc-51 like kinase 3	-0.220575	0.00911279	0.0477767
ENSG00000140521	POLG	DNA polymerase gamma, catalytic subunit	-0.384042	2.86048e-06	0.000180178
ENSG00000140526	ABHD2	abhydrolase domain containing 2, acylglycerol lipase	-1.15527	3.54081e-08	9.98762e-06
ENSG00000140564	FURIN	furin, paired basic amino acid cleaving enzyme	-0.483903	4.6206e-05	0.00119741
ENSG00000140575	IQGAP1	IQ motif containing GTPase activating protein 1	0.203938	0.00115339	0.0113134
ENSG00000140691	ARMC5	armadillo repeat containing 5	-0.311673	0.000141867	0.00262736
ENSG00000140694	PARN	poly(A)-specific ribonuclease	0.194664	0.000207425	0.00341624
ENSG00000140740	UQCRC2	ubiquinol-cytochrome c reductase core protein 2	0.184292	0.00299042	0.0219879
ENSG00000140743	CDR2	cerebellar degeneration related protein 2	-0.321876	0.000336584	0.00484489
ENSG00000140807	NKD1	NKD inhibitor of WNT signaling pathway 1	-1.48948	0.00205718	0.0168778
ENSG00000140854	KATNB1	katanin regulatory subunit B1	-0.271463	0.000658425	0.00764922
ENSG00000140859	KIFC3	kinesin family member C3	-0.304804	0.00595706	0.0353575
ENSG00000140876	NUDT7	nudix hydrolase 7	0.637212	0.000645954	0.00753897
ENSG00000140948	ZCCHC14	zinc finger CCHC-type containing 14	-0.367014	7.94515e-05	0.00174753
ENSG00000140995	DEF8	differentially expressed in FDCP 8 homolog	0.188272	0.00075977	0.00841259
ENSG00000141002	TCF25	transcription factor 25	-0.233465	3.38981e-05	0.000955678
ENSG00000141040	ZNF287	zinc finger protein 287	0.309454	0.000757854	0.00840189
ENSG00000141127	PRPSAP2	phosphoribosyl pyrophosphate synthetase associated protein 2	0.290795	0.000604654	0.00720902
ENSG00000141252	VPS53	VPS53 subunit of GARP complex	0.208347	0.00202413	0.0167099
ENSG00000141279	NPEPPS	aminopeptidase puromycin sensitive	0.343345	1.85103e-05	0.000631392
ENSG00000141349	G6PC3	glucose-6-phosphatase catalytic subunit 3	0.351627	0.000161972	0.00290012
ENSG00000141384	TAF4B	TATA-box binding protein associated factor 4b	-0.534915	0.00938255	0.0487294
ENSG00000141424	SLC39A6	solute carrier family 39 member 6	-0.326311	2.14394e-05	0.000702935
ENSG00000141458	NPC1	NPC intracellular cholesterol transporter 1	-0.348382	0.00325209	0.0234058
ENSG00000141469	SLC14A1	solute carrier family 14 member 1 (Kidd blood group)	1.65631	0.00737065	0.0408577
ENSG00000141480	ARRB2	arrestin beta 2	0.435525	1.91367e-05	0.00064783
ENSG00000141499	WRAP53	WD repeat containing antisense to TP53	-0.322762	0.00781635	0.0426204
ENSG00000141556	TBCD	tubulin folding cofactor D	0.207426	0.000546163	0.00671717
ENSG00000141560	FN3KRP	fructosamine 3 kinase related protein	0.218836	0.00623464	0.0364044
ENSG00000141569	TRIM65	tripartite motif containing 65	-0.273963	0.00129264	0.0122125
ENSG00000141582	CBX4	chromobox 4	-0.308138	3.26426e-06	0.00019675
ENSG00000141627	DYM	dymeclin	-0.198478	0.00135073	0.0125743
ENSG00000141644	MBD1	methyl-CpG binding domain protein 1	-0.192174	7.38566e-05	0.00165523
ENSG00000141696	P3H4	prolyl 3-hydroxylase family member 4 (inactive)	-0.513692	2.45084e-06	0.000161757
ENSG00000141698	NT5C3B	5'-nucleotidase, cytosolic IIIB	0.313583	0.00017804	0.00308737
ENSG00000141699	RETREG3	reticulophagy regulator family member 3	-0.219005	0.00104664	0.0105408
ENSG00000141736	ERBB2	erb-b2 receptor tyrosine kinase 2	0.306707	0.000727969	0.00816756
ENSG00000141741	MIEN1	migration and invasion enhancer 1	0.313175	5.60492e-05	0.0013695
ENSG00000141753	IGFBP4	insulin like growth factor binding protein 4	-0.697006	0.00261009	0.0199532
ENSG00000141756	FKBP10	FKBP prolyl isomerase 10	-0.472109	1.05164e-07	1.89992e-05
ENSG00000141873	SLC39A3	solute carrier family 39 member 3	-0.2669	8.27709e-05	0.00179371
ENSG00000141905	NFIC	nuclear factor I C	0.279935	5.86984e-05	0.00140727
ENSG00000141933	TPGS1	tubulin polyglutamylase complex subunit 1	-0.279713	0.00202444	0.0167099
ENSG00000141956	PRDM15	PR/SET domain 15	-0.224769	0.00452504	0.0292896
ENSG00000141965	FEM1A	fem-1 homolog A	-0.374995	0.00194817	0.0163162
ENSG00000142046	TMEM91	transmembrane protein 91	-0.675077	0.0043089	0.0282971
ENSG00000142156	COL6A1	collagen type VI alpha 1 chain	-0.644317	4.97718e-06	0.000261487
ENSG00000142166	IFNAR1	interferon alpha and beta receptor subunit 1	-0.188666	0.00719776	0.0403564
ENSG00000142168	SOD1	superoxide dismutase 1	0.213508	0.000573744	0.00696959
ENSG00000142173	COL6A2	collagen type VI alpha 2 chain	-0.664871	1.9201e-07	2.80953e-05
ENSG00000142186	SCYL1	SCY1 like pseudokinase 1	-0.202108	0.000327849	0.00475197
ENSG00000142303	ADAMTS10	ADAM metallopeptidase with thrombospondin type 1 motif 10	-0.878203	0.000246479	0.0038855
ENSG00000142327	RNPEPL1	arginyl aminopeptidase like 1	0.376421	0.000140512	0.00261321
ENSG00000142453	CARM1	coactivator associated arginine methyltransferase 1	0.272793	3.0229e-06	0.000187791
ENSG00000142528	ZNF473	zinc finger protein 473	-0.423658	4.26644e-05	0.0011359
ENSG00000142552	RCN3	reticulocalbin 3	-0.615115	9.36907e-10	9.21552e-07
ENSG00000142556	ZNF614	zinc finger protein 614	-0.36991	0.000167749	0.00297893
ENSG00000142599	RERE	arginine-glutamic acid dipeptide repeats	0.195646	0.00480669	0.0305405
ENSG00000142687	KIAA0319L	KIAA0319 like	0.278741	0.00251732	0.0194625
ENSG00000142694	EVA1B	eva-1 homolog B	-0.386508	0.000240621	0.00382423
ENSG00000142698	C1orf94	chromosome 1 open reading frame 94	0.977807	0.00247554	0.0192488
ENSG00000142784	WDTC1	WD and tetratricopeptide repeats 1	0.226561	0.000546327	0.00671717
ENSG00000142794	NBPF3	NBPF member 3	0.935406	2.10769e-05	0.00069491
ENSG00000142871	CCN1	cellular communication network factor 1	0.448884	0.00481611	0.0305405
ENSG00000142892	PIGK	phosphatidylinositol glycan anchor biosynthesis class K	0.290866	1.27871e-05	0.000487921
ENSG00000142910	TINAGL1	tubulointerstitial nephritis antigen like 1	-1.23718	0.00339982	0.0241065
ENSG00000142949	PTPRF	protein tyrosine phosphatase receptor type F	0.535822	0.000810261	0.00876862
ENSG00000143013	LMO4	LIM domain only 4	-0.481541	0.000700518	0.00798627
ENSG00000143036	SLC44A3	solute carrier family 44 member 3	0.871386	0.00793564	0.0430983
ENSG00000143067	ZNF697	zinc finger protein 697	-0.806177	1.45292e-06	0.000115354
ENSG00000143149	ALDH9A1	aldehyde dehydrogenase 9 family member A1	0.371793	0.000249571	0.00391725
ENSG00000143153	ATP1B1	ATPase Na+/K+ transporting subunit beta 1	0.551216	0.00445534	0.02899
ENSG00000143158	MPC2	mitochondrial pyruvate carrier 2	-0.361744	0.000224829	0.00364524
ENSG00000143196	DPT	dermatopontin	-1.8318	3.19224e-05	0.000926533
ENSG00000143222	UFC1	ubiquitin-fold modifier conjugating enzyme 1	0.192209	0.0029179	0.0216451
ENSG00000143252	SDHC	succinate dehydrogenase complex subunit C	0.160546	0.00509105	0.0316715
ENSG00000143384	MCL1	MCL1 apoptosis regulator, BCL2 family member	-0.358652	0.000596859	0.00714496
ENSG00000143393	PI4KB	phosphatidylinositol 4-kinase beta	0.132397	0.00765918	0.0419825
ENSG00000143398	PIP5K1A	phosphatidylinositol-4-phosphate 5-kinase type 1 alpha	0.16729	0.00535302	0.0327715
ENSG00000143416	SELENBP1	selenium binding protein 1	0.704453	0.00127931	0.0121579
ENSG00000143420	ENSA	endosulfine alpha	0.217482	0.000180898	0.00311556
ENSG00000143434	SEMA6C	semaphorin 6C	-0.343714	0.00814626	0.0439496
ENSG00000143436	MRPL9	mitochondrial ribosomal protein L9	0.21822	0.003322	0.0237161
ENSG00000143486	EIF2D	eukaryotic translation initiation factor 2D	0.341036	3.63133e-06	0.000212512
ENSG00000143499	SMYD2	SET and MYND domain containing 2	0.36832	5.68242e-07	5.98853e-05
ENSG00000143515	ATP8B2	ATPase phospholipid transporting 8B2	-0.245756	0.00565006	0.0340727
ENSG00000143543	JTB	jumping translocation breakpoint	-0.253436	0.000210664	0.00345808
ENSG00000143553	SNAPIN	SNAP associated protein	0.226052	0.00317702	0.0229963
ENSG00000143633	C1orf131	chromosome 1 open reading frame 131	-0.301678	0.0017344	0.0150723
ENSG00000143643	TTC13	tetratricopeptide repeat domain 13	-0.361395	0.00128504	0.0121928
ENSG00000143742	SRP9	signal recognition particle 9	0.293041	0.000130255	0.00248776
ENSG00000143751	SDE2	SDE2 telomere maintenance homolog	-0.473029	2.81402e-07	3.77441e-05
ENSG00000143797	MBOAT2	membrane bound O-acyltransferase domain containing 2	0.452899	1.99801e-07	2.876e-05
ENSG00000143801	PSEN2	presenilin 2	0.434193	0.00316337	0.0229257
ENSG00000143924	EML4	EMAP like 4	0.367549	0.000109476	0.00219817
ENSG00000143971	ETAA1	ETAA1 activator of ATR kinase	0.278326	0.000974379	0.00999501
ENSG00000143994	ABHD1	abhydrolase domain containing 1	1.15325	0.00391297	0.0264626
ENSG00000143995	MEIS1	Meis homeobox 1	0.43618	0.00120037	0.0116325
ENSG00000144031	ANKRD53	ankyrin repeat domain 53	0.723449	0.00506393	0.0315545
ENSG00000144118	RALB	RAS like proto-oncogene B	0.219743	0.00276479	0.0208834
ENSG00000144233	AMMECR1L	AMMECR1 like	-0.28183	1.29184e-05	0.000490816
ENSG00000144306	SCRN3	secernin 3	0.211026	0.00781003	0.0426024
ENSG00000144354	CDCA7	cell division cycle associated 7	1.04986	0.000796947	0.00865641
ENSG00000144369	FAM171B	family with sequence similarity 171 member B	0.882032	1.35177e-06	0.000110802
ENSG00000144451	SPAG16	sperm associated antigen 16	0.729031	6.6462e-07	6.7627e-05
ENSG00000144566	RAB5A	RAB5A, member RAS oncogene family	-0.304651	4.61851e-06	0.000248616
ENSG00000144567	RETREG2	reticulophagy regulator family member 2	-0.214792	6.30202e-05	0.00148572
ENSG00000144591	GMPPA	GDP-mannose pyrophosphorylase A	-0.306341	0.000248605	0.00390902
ENSG00000144597	EAF1	ELL associated factor 1	-0.282076	0.000787297	0.00859834
ENSG00000144642	RBMS3	RNA binding motif single stranded interacting protein 3	0.435127	0.000767951	0.00846084
ENSG00000144647	POMGNT2	protein O-linked mannose N-acetylglucosaminyltransferase 2 (beta 1,4-)	0.594906	2.73598e-05	0.000832696
ENSG00000144655	CSRNP1	cysteine and serine rich nuclear protein 1	-0.62296	7.42924e-05	0.00166289
ENSG00000144712	CAND2	cullin associated and neddylation dissociated 2 (putative)	1.36223	1.44375e-05	0.000531427
ENSG00000144730	IL17RD	interleukin 17 receptor D	0.659903	0.00163213	0.0144268
ENSG00000144744	UBA3	ubiquitin like modifier activating enzyme 3	0.177761	0.00195096	0.0163241
ENSG00000144746	ARL6IP5	ADP ribosylation factor like GTPase 6 interacting protein 5	0.513444	8.56619e-06	0.000367913
ENSG00000144785			-0.603424	5.99101e-06	0.000296287
ENSG00000144815	NXPE3	neurexophilin and PC-esterase domain family member 3	0.285566	0.000533712	0.0066143
ENSG00000144867	SRPRB	SRP receptor subunit beta	-0.466493	1.31936e-05	0.000497007
ENSG00000145022	TCTA	T cell leukemia translocation altered	0.426057	0.00017201	0.00302424
ENSG00000145029	NICN1	nicolin 1	0.363529	0.00724015	0.0404375
ENSG00000145241	CENPC	centromere protein C	-0.282411	0.00303211	0.0221874
ENSG00000145247	OCIAD2	OCIA domain containing 2	0.731928	0.000874168	0.00929001
ENSG00000145331	TRMT10A	tRNA methyltransferase 10A	-0.333238	0.00619805	0.0362645
ENSG00000145332	KLHL8	kelch like family member 8	-0.303748	0.00659245	0.0377733
ENSG00000145337	PYURF	PIGY upstream open reading frame	0.184281	0.00785646	0.0427612
ENSG00000145348	TBCK	TBC1 domain containing kinase	0.456399	0.00035696	0.00505598
ENSG00000145358	DDIT4L	DNA damage inducible transcript 4 like	1.06127	0.000645369	0.0075371
ENSG00000145375	SPATA5	spermatogenesis associated 5	-0.455112	0.00353272	0.024771
ENSG00000145388	METTL14	methyltransferase like 14	0.189107	0.00779408	0.0425514
ENSG00000145431	PDGFC	platelet derived growth factor C	0.29708	0.00184461	0.0156487
ENSG00000145545	SRD5A1	steroid 5 alpha-reductase 1	-0.215165	0.00483635	0.0306323
ENSG00000145623	OSMR	oncostatin M receptor	-0.410261	0.00925721	0.048305
ENSG00000145632	PLK2	polo like kinase 2	1.03553	4.17124e-05	0.00111559
ENSG00000145725	PPIP5K2	diphosphoinositol pentakisphosphate kinase 2	-0.223888	0.000719432	0.00810792
ENSG00000145740	SLC30A5	solute carrier family 30 member 5	-0.214202	0.000310224	0.00457709
ENSG00000145819	ARHGAP26	Rho GTPase activating protein 26	1.06141	0.00387864	0.0263109
ENSG00000145824	CXCL14	C-X-C motif chemokine ligand 14	1.2595	0.00349355	0.0245937
ENSG00000145861	C1QTNF2	C1q and TNF related 2	1.14808	2.35745e-06	0.000157505
ENSG00000145916	RMND5B	required for meiotic nuclear division 5 homolog B	0.213754	0.00366857	0.0253917
ENSG00000145919	BOD1	biorientation of chromosomes in cell division 1	-0.218408	0.00274225	0.0207498
ENSG00000145945	FAM50B	family with sequence similarity 50 member B	0.399748	0.00210847	0.0171871
ENSG00000146007	ZMAT2	zinc finger matrin-type 2	0.187917	0.00173133	0.0150689
ENSG00000146021	KLHL3	kelch like family member 3	1.00734	0.00123905	0.0118516
ENSG00000146083	RNF44	ring finger protein 44	-0.398969	4.42609e-05	0.00116236
ENSG00000146122	DAAM2	dishevelled associated activator of morphogenesis 2	0.809966	0.00301159	0.022097
ENSG00000146233	CYP39A1	cytochrome P450 family 39 subfamily A member 1	3.15277	4.17419e-07	4.8943e-05
ENSG00000146242	TPBG	trophoblast glycoprotein	-0.428184	0.000264098	0.00409296
ENSG00000146243	IRAK1BP1	interleukin 1 receptor associated kinase 1 binding protein 1	0.432409	0.000488511	0.00625839
ENSG00000146267	FAXC	failed axon connections homolog, metaxin like GST domain containing	0.730327	0.00867539	0.0460425
ENSG00000146281	PM20D2	peptidase M20 domain containing 2	0.511501	0.00122514	0.0117695
ENSG00000146410	MTFR2	mitochondrial fission regulator 2	-0.634341	0.00406882	0.0272563
ENSG00000146411	SLC2A12	solute carrier family 2 member 12	1.674	1.37875e-05	0.000511176
ENSG00000146416	AIG1	androgen induced 1	0.847306	5.70108e-08	1.28033e-05
ENSG00000146425	DYNLT1	dynein light chain Tctex-type 1	-0.302866	0.00298051	0.0219418
ENSG00000146426	TIAM2	TIAM Rac1 associated GEF 2	0.615566	0.000355973	0.00504604
ENSG00000146433	TMEM181	transmembrane protein 181	-0.348631	1.77296e-05	0.000610171
ENSG00000146674	IGFBP3	insulin like growth factor binding protein 3	-1.10794	0.00782182	0.0426371
ENSG00000146733	PSPH	phosphoserine phosphatase	-0.492485	0.00347046	0.0244799
ENSG00000146757	ZNF92	zinc finger protein 92	-0.354547	0.00688771	0.0391483
ENSG00000146830	GIGYF1	GRB10 interacting GYF protein 1	-0.304703	0.000242468	0.00384669
ENSG00000146834	MEPCE	methylphosphate capping enzyme	-0.231933	0.00149429	0.0135257
ENSG00000146858	ZC3HAV1L	zinc finger CCCH-type containing, antiviral 1 like	-0.329833	0.00450433	0.0292014
ENSG00000147041	SYTL5	synaptotagmin like 5	-1.3353	0.000706971	0.00802367
ENSG00000147099	HDAC8	histone deacetylase 8	0.224498	0.00107865	0.0107805
ENSG00000147100	SLC16A2	solute carrier family 16 member 2	-0.307889	0.00162807	0.0143981
ENSG00000147119	CHST7	carbohydrate sulfotransferase 7	0.464576	0.00029677	0.00444152
ENSG00000147121	KRBOX4	KRAB box domain containing 4	0.315	0.000229599	0.00369053
ENSG00000147155	EBP	EBP cholestenol delta-isomerase	0.535932	9.15872e-06	0.000388861
ENSG00000147174	GCNA	germ cell nuclear acidic peptidase	-0.579917	0.00252522	0.0194895
ENSG00000147234	FRMPD3	FERM and PDZ domain containing 3	-2.57749	9.07489e-07	8.23954e-05
ENSG00000147394	ZNF185	zinc finger protein 185 with LIM domain	1.86193	6.46963e-10	8.46907e-07
ENSG00000147400	CETN2	centrin 2	0.219177	0.001791	0.0153707
ENSG00000147419	CCDC25	coiled-coil domain containing 25	0.250649	0.0026694	0.0203101
ENSG00000147439	BIN3	bridging integrator 3	-0.208224	0.00507181	0.0315851
ENSG00000147457	CHMP7	charged multivesicular body protein 7	-0.313653	1.26609e-05	0.000486251
ENSG00000147471	PLPBP	pyridoxal phosphate binding protein	0.291636	0.000368685	0.0051308
ENSG00000147535	PLPP5	phospholipid phosphatase 5	-0.309679	2.88348e-05	0.000860968
ENSG00000147650	LRP12	LDL receptor related protein 12	-0.477484	8.37853e-06	0.000364885
ENSG00000147677	EIF3H	eukaryotic translation initiation factor 3 subunit H	0.237063	3.82824e-05	0.00104436
ENSG00000147799	ARHGAP39	Rho GTPase activating protein 39	-0.467487	1.38007e-05	0.000511176
ENSG00000147853	AK3	adenylate kinase 3	0.431474	2.59076e-05	0.000803316
ENSG00000147874	HAUS6	HAUS augmin like complex subunit 6	-0.329116	0.00787708	0.042846
ENSG00000147889	CDKN2A	cyclin dependent kinase inhibitor 2A	0.525623	0.00645401	0.037306
ENSG00000148057	IDNK	IDNK gluconokinase	0.640151	0.000433139	0.00577465
ENSG00000148090	AUH	AU RNA binding methylglutaconyl-CoA hydratase	-0.406847	0.000630416	0.00742303
ENSG00000148143	ZNF462	zinc finger protein 462	0.763407	3.75341e-05	0.00103449
ENSG00000148153	INIP	INTS3 and NABP interacting protein	-0.267833	0.000418754	0.00564235
ENSG00000148180	GSN	gelsolin	0.52578	0.0074518	0.0412165
ENSG00000148303	RPL7A	ribosomal protein L7a	0.181107	0.00385802	0.0262212
ENSG00000148339	SLC25A25	solute carrier family 25 member 25	-0.230686	0.00344721	0.0243644
ENSG00000148341	SH3GLB2	SH3 domain containing GRB2 like, endophilin B2	0.331606	0.00360028	0.0250634
ENSG00000148344	PTGES	prostaglandin E synthase	-1.21742	2.07206e-05	0.000686367
ENSG00000148357	HMCN2	hemicentin 2	1.76122	0.000737223	0.00822984
ENSG00000148468	FAM171A1	family with sequence similarity 171 member A1	0.412698	1.84714e-07	2.72529e-05
ENSG00000148541	FAM13C	family with sequence similarity 13 member C	0.954524	0.00309448	0.0225464
ENSG00000148690	FRA10AC1	FRA10A associated CGG repeat 1	0.210921	0.00390606	0.0264331
ENSG00000148700	ADD3	adducin 3	0.809265	1.95721e-05	0.000656802
ENSG00000148719	DNAJB12	DnaJ heat shock protein family (Hsp40) member B12	-0.266827	3.54037e-05	0.000987123
ENSG00000148798	INA	internexin neuronal intermediate filament protein alpha	1.42694	0.000429848	0.00573941
ENSG00000148841	ITPRIP	inositol 1,4,5-trisphosphate receptor interacting protein	-0.620942	0.00218318	0.0176141
ENSG00000148848	ADAM12	ADAM metallopeptidase domain 12	-1.56696	7.68344e-09	4.12228e-06
ENSG00000148908	RGS10	regulator of G protein signaling 10	0.372782	0.000298732	0.00445821
ENSG00000149131	SERPING1	serpin family G member 1	-0.757239	0.00567315	0.034176
ENSG00000149182	ARFGAP2	ADP ribosylation factor GTPase activating protein 2	0.22279	1.58772e-05	0.000566845
ENSG00000149201	CCDC81	coiled-coil domain containing 81	0.885112	0.000288217	0.004354
ENSG00000149212	SESN3	sestrin 3	1.21159	6.78682e-06	0.000320511
ENSG00000149218	ENDOD1	endonuclease domain containing 1	0.482855	0.00047084	0.00610866
ENSG00000149262	INTS4	integrator complex subunit 4	-0.188668	0.00182095	0.0155271
ENSG00000149269	PAK1	p21 (RAC1) activated kinase 1	0.424575	0.00021243	0.00348247
ENSG00000149346	SLX4IP	SLX4 interacting protein	0.420824	0.0015725	0.0140046
ENSG00000149380	P4HA3	prolyl 4-hydroxylase subunit alpha 3	-1.39914	2.17673e-07	3.09435e-05
ENSG00000149485	FADS1	fatty acid desaturase 1	0.671914	9.19133e-07	8.30268e-05
ENSG00000149503	INCENP	inner centromere protein	-0.602611	0.000461285	0.0060229
ENSG00000149571	KIRREL3	kirre like nephrin family adhesion molecule 3	0.461945	0.00821872	0.0442556
ENSG00000149577	SIDT2	SID1 transmembrane family member 2	0.299716	0.00951719	0.0491402
ENSG00000149582	TMEM25	transmembrane protein 25	1.37263	1.07362e-09	1.00044e-06
ENSG00000149600	COMMD7	COMM domain containing 7	0.350288	0.000365257	0.00511032
ENSG00000149657	LSM14B	LSM family member 14B	-0.167411	0.00188238	0.0158755
ENSG00000149806	FAU	FAU ubiquitin like and ribosomal protein S30 fusion	-0.278568	2.65314e-05	0.000813757
ENSG00000149809	TM7SF2	transmembrane 7 superfamily member 2	0.984392	0.0046464	0.0298412
ENSG00000149930	TAOK2	TAO kinase 2	-0.159226	0.00569401	0.0342213
ENSG00000149968	MMP3	matrix metallopeptidase 3	-2.67874	7.27034e-08	1.51837e-05
ENSG00000150403	TMCO3	transmembrane and coiled-coil domains 3	0.280961	0.00245271	0.0191469
ENSG00000150477	KIAA1328	KIAA1328	-0.351993	0.000714992	0.0080733
ENSG00000150527	MIA2	MIA SH3 domain ER export factor 2	-0.394192	0.000769879	0.00847154
ENSG00000150712	MTMR12	myotubularin related protein 12	0.195846	0.00514973	0.0319356
ENSG00000150760	DOCK1	dedicator of cytokinesis 1	0.230019	0.000590451	0.00711235
ENSG00000150764	DIXDC1	DIX domain containing 1	-0.279574	0.0053479	0.0327629
ENSG00000150787	PTS	6-pyruvoyltetrahydropterin synthase	-0.256542	0.00721546	0.0403775
ENSG00000150961	SEC24D	SEC24 homolog D, COPII coat complex component	-0.341765	2.46984e-05	0.000778086
ENSG00000150967	ABCB9	ATP binding cassette subfamily B member 9	0.672574	5.36868e-05	0.00132348
ENSG00000150977	RILPL2	Rab interacting lysosomal protein like 2	0.366366	0.000598309	0.00715263
ENSG00000151012	SLC7A11	solute carrier family 7 member 11	-1.6814	7.63075e-06	0.000347307
ENSG00000151067	CACNA1C	calcium voltage-gated channel subunit alpha1 C	-0.515106	0.000147133	0.00269667
ENSG00000151148	UBE3B	ubiquitin protein ligase E3B	0.163809	0.00644225	0.0372866
ENSG00000151150	ANK3	ankyrin 3	1.48377	0.000427565	0.00573278
ENSG00000151229	SLC2A13	solute carrier family 2 member 13	-0.573787	6.96432e-05	0.00158844
ENSG00000151276	MAGI1	membrane associated guanylate kinase, WW and PDZ domain containing 1	0.401059	0.00042838	0.00573278
ENSG00000151287	TEX30	testis expressed 30	-0.509015	0.00434196	0.0284533
ENSG00000151292	CSNK1G3	casein kinase 1 gamma 3	-0.209383	0.000399872	0.00545222
ENSG00000151320	AKAP6	A-kinase anchoring protein 6	0.939429	0.00168447	0.0147715
ENSG00000151388	ADAMTS12	ADAM metallopeptidase with thrombospondin type 1 motif 12	-0.543442	0.000549853	0.00674647
ENSG00000151470	C4orf33	chromosome 4 open reading frame 33	0.397986	0.00153758	0.0137837
ENSG00000151500	THYN1	thymocyte nuclear protein 1	0.508651	7.97165e-05	0.00175109
ENSG00000151502	VPS26B	VPS26, retromer complex component B	0.117404	0.00963636	0.0496108
ENSG00000151532	VTI1A	vesicle transport through interaction with t-SNAREs 1A	-0.257895	0.000128111	0.00246813
ENSG00000151552	QDPR	quinoid dihydropteridine reductase	0.327892	3.49211e-05	0.000975269
ENSG00000151611	MMAA	metabolism of cobalamin associated A	-0.374218	0.00206104	0.0168939
ENSG00000151690	MFSD6	major facilitator superfamily domain containing 6	0.648968	0.00565023	0.0340727
ENSG00000151693	ASAP2	ArfGAP with SH3 domain, ankyrin repeat and PH domain 2	0.248125	0.00122028	0.01175
ENSG00000151702	FLI1	Fli-1 proto-oncogene, ETS transcription factor	0.4267	0.00729036	0.0405899
ENSG00000151729	SLC25A4	solute carrier family 25 member 4	0.435413	0.00157391	0.0140101
ENSG00000151743	AMN1	antagonist of mitotic exit network 1 homolog	-0.307942	0.00939454	0.0487629
ENSG00000151778	SERP2	stress associated endoplasmic reticulum protein family member 2	0.51044	0.000892601	0.00943492
ENSG00000151812	SLC35F4	solute carrier family 35 member F4	0.951628	0.000449203	0.00592633
ENSG00000151849	CENPJ	centromere protein J	-0.461119	0.00235299	0.0185319
ENSG00000151881	TMEM267	transmembrane protein 267	-0.366581	0.00129979	0.0122539
ENSG00000151882	CCL28	C-C motif chemokine ligand 28	1.11504	0.00251978	0.0194645
ENSG00000152102	FAM168B	family with sequence similarity 168 member B	-0.137084	0.00672082	0.0383651
ENSG00000152127	MGAT5	alpha-1,6-mannosylglycoprotein 6-beta-N-acetylglucosaminyltransferase	0.568665	0.00408992	0.0273437
ENSG00000152133	GPATCH11	G-patch domain containing 11	-0.346926	0.00781064	0.0426024
ENSG00000152223	EPG5	ectopic P-granules autophagy protein 5 homolog	0.539404	3.37645e-05	0.000955678
ENSG00000152229	PSTPIP2	proline-serine-threonine phosphatase interacting protein 2	0.95117	7.60391e-08	1.51837e-05
ENSG00000152234	ATP5F1A	ATP synthase F1 subunit alpha	0.185208	0.00078874	0.00860421
ENSG00000152284	TCF7L1	transcription factor 7 like 1	0.470707	0.00381883	0.026075
ENSG00000152377	SPOCK1	SPARC (osteonectin), cwcv and kazal like domains proteoglycan 1	-0.839846	3.63688e-06	0.000212512
ENSG00000152439	ZNF773	zinc finger protein 773	-0.360936	0.0042329	0.027964
ENSG00000152455	SUV39H2	suppressor of variegation 3-9 homolog 2	-0.408278	0.00629753	0.0366287
ENSG00000152465	NMT2	N-myristoyltransferase 2	0.353601	3.6329e-05	0.00100974
ENSG00000152475	ZNF837	zinc finger protein 837	-0.602193	2.79325e-05	0.000843934
ENSG00000152495	CAMK4	calcium/calmodulin dependent protein kinase IV	0.81876	0.0031357	0.0227811
ENSG00000152558	TMEM123	transmembrane protein 123	0.35726	9.34936e-07	8.40256e-05
ENSG00000152620	NADK2	NAD kinase 2, mitochondrial	-0.321607	0.00172659	0.0150366
ENSG00000152683	SLC30A6	solute carrier family 30 member 6	-0.334273	1.54255e-05	0.000555974
ENSG00000152684	PELO	pelota mRNA surveillance and ribosome rescue factor	-0.256941	0.000697805	0.00798104
ENSG00000152767	FARP1	FERM, ARH/RhoGEF and pleckstrin domain protein 1	0.388506	7.45279e-06	0.000341697
ENSG00000152778	IFIT5	interferon induced protein with tetratricopeptide repeats 5	0.421758	0.000224486	0.00364524
ENSG00000152785	BMP3	bone morphogenetic protein 3	1.20085	0.000593238	0.00712303
ENSG00000152795	HNRNPDL	heterogeneous nuclear ribonucleoprotein D like	0.274095	0.00696417	0.0393806
ENSG00000152894	PTPRK	protein tyrosine phosphatase receptor type K	-0.228509	0.00413377	0.0275455
ENSG00000152952	PLOD2	procollagen-lysine,2-oxoglutarate 5-dioxygenase 2	-0.593345	0.00197009	0.0164185
ENSG00000152990	ADGRA3	adhesion G protein-coupled receptor A3	-0.372088	0.00829127	0.0444866
ENSG00000153012	LGI2	leucine rich repeat LGI family member 2	-1.12619	0.00387575	0.0263013
ENSG00000153046	CDYL	chromodomain Y like	-0.322105	7.2329e-05	0.00163047
ENSG00000153113	CAST	calpastatin	0.397272	1.15914e-05	0.00046431
ENSG00000153132	CLGN	calmegin	0.740743	0.00129074	0.012201
ENSG00000153162	BMP6	bone morphogenetic protein 6	-0.944941	0.00447496	0.0290749
ENSG00000153179	RASSF3	Ras association domain family member 3	0.658296	2.08802e-06	0.00014612
ENSG00000153214	TMEM87B	transmembrane protein 87B	-0.199605	0.00633855	0.0367766
ENSG00000153291	SLC25A27	solute carrier family 25 member 27	1.13232	0.0024297	0.0190008
ENSG00000153363	LINC00467	long intergenic non-protein coding RNA 467	0.32011	0.00383253	0.0261203
ENSG00000153443	UBALD1	UBA like domain containing 1	-0.493053	9.76241e-07	8.61025e-05
ENSG00000153487	ING1	inhibitor of growth family member 1	-0.502304	8.2523e-09	4.29726e-06
ENSG00000153495	TEX29	testis expressed 29	1.69036	0.00401669	0.0269991
ENSG00000153561	RMND5A	required for meiotic nuclear division 5 homolog A	-0.369653	0.00303267	0.0221874
ENSG00000153721	CNKSR3	CNKSR family member 3	0.54873	5.74797e-06	0.000288055
ENSG00000153786	ZDHHC7	zinc finger DHHC-type palmitoyltransferase 7	0.221261	0.000183868	0.00314226
ENSG00000153879	CEBPG	CCAAT enhancer binding protein gamma	-0.775353	2.67139e-05	0.000816873
ENSG00000153885	KCTD15	potassium channel tetramerization domain containing 15	-0.791803	0.00466419	0.0299309
ENSG00000153976	HS3ST3A1	heparan sulfate-glucosamine 3-sulfotransferase 3A1	-0.535706	0.00394204	0.0265982
ENSG00000153993	SEMA3D	semaphorin 3D	1.04321	0.00485755	0.0307173
ENSG00000154040	CABYR	calcium binding tyrosine phosphorylation regulated	0.37905	0.00812742	0.0438841
ENSG00000154102	C16orf74	chromosome 16 open reading frame 74	0.710617	0.00371968	0.0256452
ENSG00000154114	TBCEL	tubulin folding cofactor E like	-0.363617	5.40443e-06	0.000276548
ENSG00000154122	ANKH	ANKH inorganic pyrophosphate transport regulator	-0.830811	1.29145e-05	0.000490816
ENSG00000154127	UBASH3B	ubiquitin associated and SH3 domain containing B	0.667449	0.000195405	0.00326726
ENSG00000154133	ROBO4	roundabout guidance receptor 4	0.842429	0.00141998	0.0130805
ENSG00000154146	NRGN	neurogranin	1.26259	2.72334e-05	0.000831322
ENSG00000154240	CEP112	centrosomal protein 112	0.324318	0.00960989	0.0495322
ENSG00000154309	DISP1	dispatched RND transporter family member 1	-0.392462	0.00151809	0.0136713
ENSG00000154310	TNIK	TRAF2 and NCK interacting kinase	0.973202	0.00701205	0.0395931
ENSG00000154319	FAM167A	family with sequence similarity 167 member A	-0.961523	0.00022466	0.00364524
ENSG00000154429	CCSAP	centriole, cilia and spindle associated protein	-0.567497	8.69412e-05	0.00185234
ENSG00000154447	SH3RF1	SH3 domain containing ring finger 1	0.390889	3.10162e-05	0.000906117
ENSG00000154473	BUB3	BUB3 mitotic checkpoint protein	-0.334555	0.00200437	0.0165845
ENSG00000154493	C10orf90	chromosome 10 open reading frame 90	-1.667	4.41403e-06	0.000242494
ENSG00000154545	MAGED4	MAGE family member D4	-0.562385	0.00182461	0.0155314
ENSG00000154640	BTG3	BTG anti-proliferation factor 3	-0.355926	0.00349966	0.0246074
ENSG00000154710	RABGEF1	RAB guanine nucleotide exchange factor 1	0.147509	0.0021181	0.017255
ENSG00000154734	ADAMTS1	ADAM metallopeptidase with thrombospondin type 1 motif 1	-0.80278	0.00286602	0.0213654
ENSG00000154767	XPC	XPC complex subunit, DNA damage recognition and repair factor	0.383633	0.000136862	0.00257324
ENSG00000154813	DPH3	diphthamide biosynthesis 3	-0.243155	0.000677186	0.0078108
ENSG00000154814	OXNAD1	oxidoreductase NAD binding domain containing 1	-0.271551	0.00496718	0.0311955
ENSG00000154832	CXXC1	CXXC finger protein 1	-0.219311	0.000787716	0.00859834
ENSG00000154839	SKA1	spindle and kinetochore associated complex subunit 1	-0.642088	0.00549979	0.0334388
ENSG00000154930	ACSS1	acyl-CoA synthetase short chain family member 1	0.845013	0.00581121	0.034669
ENSG00000155090	KLF10	Kruppel like factor 10	-0.716901	0.000333705	0.00481913
ENSG00000155097	ATP6V1C1	ATPase H+ transporting V1 subunit C1	-0.180443	0.00878504	0.0463881
ENSG00000155287	SLC25A28	solute carrier family 25 member 28	-0.214387	0.0058118	0.034669
ENSG00000155304	HSPA13	heat shock protein family A (Hsp70) member 13	-0.585117	7.42176e-08	1.51837e-05
ENSG00000155324	GRAMD2B	GRAM domain containing 2B	0.655642	0.00572978	0.0343535
ENSG00000155363	MOV10	Mov10 RISC complex RNA helicase	0.281949	0.00120165	0.0116362
ENSG00000155368	DBI	diazepam binding inhibitor, acyl-CoA binding protein	0.46683	2.86052e-07	3.77952e-05
ENSG00000155508	CNOT8	CCR4-NOT transcription complex subunit 8	-0.228003	5.37162e-05	0.00132348
ENSG00000155545	MIER3	MIER family member 3	-0.220179	0.00211874	0.017255
ENSG00000155657	TTN	titin	0.636728	0.00251604	0.0194611
ENSG00000155754	C2CD6	C2 calcium dependent domain containing 6	0.62266	0.00233925	0.0184685
ENSG00000155850	SLC26A2	solute carrier family 26 member 2	-0.353839	0.00180842	0.0154677
ENSG00000155858	LSM11	LSM11, U7 small nuclear RNA associated	-0.814033	7.22745e-07	7.14872e-05
ENSG00000155975	VPS37A	VPS37A subunit of ESCRT-I	-0.180129	0.00308736	0.0225131
ENSG00000156026	MCU	mitochondrial calcium uniporter	0.292438	1.1901e-05	0.00046928
ENSG00000156030	MIDEAS	mitotic deacetylase associated SANT domain protein	0.418256	5.81095e-06	0.000289811
ENSG00000156103	MMP16	matrix metallopeptidase 16	-0.583522	0.00316636	0.0229379
ENSG00000156113	KCNMA1	potassium calcium-activated channel subfamily M alpha 1	-0.862923	1.03339e-11	4.57403e-08
ENSG00000156136	DCK	deoxycytidine kinase	-0.663646	0.000144645	0.00266487
ENSG00000156140	ADAMTS3	ADAM metallopeptidase with thrombospondin type 1 motif 3	-0.996669	2.92679e-05	0.000869443
ENSG00000156239	N6AMT1	N-6 adenine-specific DNA methyltransferase 1	-0.259898	0.00096639	0.00995922
ENSG00000156298	TSPAN7	tetraspanin 7	-2.05179	0.00772294	0.0422412
ENSG00000156313	RPGR	retinitis pigmentosa GTPase regulator	-0.4357	0.00218373	0.0176141
ENSG00000156374	PCGF6	polycomb group ring finger 6	-0.358548	0.00195703	0.016344
ENSG00000156395	SORCS3	sortilin related VPS10 domain containing receptor 3	2.92891	7.06494e-06	0.000330039
ENSG00000156463	SH3RF2	SH3 domain containing ring finger 2	1.30819	8.38792e-06	0.000364885
ENSG00000156467	UQCRB	ubiquinol-cytochrome c reductase binding protein	0.176327	0.00893498	0.0470115
ENSG00000156475	PPP2R2B	protein phosphatase 2 regulatory subunit Bbeta	2.0387	0.0014778	0.013431
ENSG00000156515	HK1	hexokinase 1	0.235621	0.00664723	0.0380379
ENSG00000156599	ZDHHC5	zinc finger DHHC-type palmitoyltransferase 5	-0.218088	0.00148039	0.0134412
ENSG00000156650	KAT6B	lysine acetyltransferase 6B	0.280334	0.0076258	0.0418651
ENSG00000156675	RAB11FIP1	RAB11 family interacting protein 1	0.910829	0.000117726	0.0023108
ENSG00000156876	SASS6	SAS-6 centriolar assembly protein	-0.48192	0.00251271	0.0194609
ENSG00000156968	MPV17L	MPV17 mitochondrial inner membrane protein like	0.579528	0.00167749	0.0147175
ENSG00000156973	PDE6D	phosphodiesterase 6D	-0.183642	0.00962342	0.0495731
ENSG00000156976	EIF4A2	eukaryotic translation initiation factor 4A2	0.28212	0.00497468	0.0311997
ENSG00000156983	BRPF1	bromodomain and PHD finger containing 1	-0.275241	0.000502894	0.00635527
ENSG00000157014	TATDN2	TatD DNase domain containing 2	-0.222771	0.00107957	0.0107805
ENSG00000157036	EXOG	exo/endonuclease G	0.303214	0.00101851	0.0103366
ENSG00000157045	NTAN1	N-terminal asparagine amidase	0.203698	0.00134932	0.0125735
ENSG00000157064	NMNAT2	nicotinamide nucleotide adenylyltransferase 2	-0.915517	0.00458984	0.0296256
ENSG00000157181	ODR4	odr-4 GPCR localization factor homolog	-0.173292	0.00878232	0.0463881
ENSG00000157227	MMP14	matrix metallopeptidase 14	-0.538148	0.000138384	0.00258996
ENSG00000157240	FZD1	frizzled class receptor 1	-0.501483	0.000592169	0.00711768
ENSG00000157306			-0.95518	0.00733192	0.0407061
ENSG00000157350	ST3GAL2	ST3 beta-galactoside alpha-2,3-sialyltransferase 2	-0.176783	0.00531826	0.032649
ENSG00000157353	FCSK	fucose kinase	0.347305	0.000821405	0.00883996
ENSG00000157379	DHRS1	dehydrogenase/reductase 1	0.564283	0.000116588	0.002291
ENSG00000157399	ARSL	arylsulfatase L	0.85225	0.00449066	0.0291235
ENSG00000157404	KIT	KIT proto-oncogene, receptor tyrosine kinase	1.11959	0.00538932	0.0329255
ENSG00000157445	CACNA2D3	calcium voltage-gated channel auxiliary subunit alpha2delta 3	-1.11288	0.00869415	0.046073
ENSG00000157500	APPL1	adaptor protein, phosphotyrosine interacting with PH domain and leucine zipper 1	0.198293	0.00279764	0.021089
ENSG00000157514	TSC22D3	TSC22 domain family member 3	-0.838442	0.00155271	0.0138697
ENSG00000157540	DYRK1A	dual specificity tyrosine phosphorylation regulated kinase 1A	-0.180772	0.000382387	0.00527271
ENSG00000157551	KCNJ15	potassium inwardly rectifying channel subfamily J member 15	-2.01697	1.38283e-06	0.000111843
ENSG00000157600	TMEM164	transmembrane protein 164	-0.356954	4.77747e-05	0.00122587
ENSG00000157654	PALM2AKAP2	PALM2 and AKAP2 fusion	0.560343	4.07401e-07	4.80869e-05
ENSG00000157680	DGKI	diacylglycerol kinase iota	-1.69539	3.82628e-08	1.02747e-05
ENSG00000157778	PSMG3	proteasome assembly chaperone 3	-0.318404	0.00318031	0.0230107
ENSG00000157911	PEX10	peroxisomal biogenesis factor 10	0.280095	0.000869432	0.00926191
ENSG00000157916	RER1	retention in endoplasmic reticulum sorting receptor 1	-0.132639	0.00303219	0.0221874
ENSG00000157954	WIPI2	WD repeat domain, phosphoinositide interacting 2	-0.17046	0.00560634	0.0339004
ENSG00000157985	AGAP1	ArfGAP with GTPase domain, ankyrin repeat and PH domain 1	-0.41734	0.000111954	0.00222714
ENSG00000158019	BABAM2	BRISC and BRCA1 A complex member 2	0.286006	0.00764235	0.0419299
ENSG00000158079	PTPDC1	protein tyrosine phosphatase domain containing 1	-0.367509	0.000714315	0.00807283
ENSG00000158109	TPRG1L	tumor protein p63 regulated 1 like	-0.299375	0.000183125	0.00313653
ENSG00000158164	TMSB15A	thymosin beta 15A	1.5284	4.49866e-05	0.0011765
ENSG00000158201	ABHD3	abhydrolase domain containing 3, phospholipase	-0.500959	0.00760025	0.041784
ENSG00000158296	SLC13A3	solute carrier family 13 member 3	-0.441116	0.00663073	0.0379557
ENSG00000158458	NRG2	neuregulin 2	0.809773	0.0076698	0.0420154
ENSG00000158480	SPATA2	spermatogenesis associated 2	-0.176743	0.00560877	0.0339035
ENSG00000158552	ZFAND2B	zinc finger AN1-type containing 2B	-0.16499	0.00605151	0.0357736
ENSG00000158615	PPP1R15B	protein phosphatase 1 regulatory subunit 15B	-0.248352	0.00053542	0.00661627
ENSG00000158623	COPG2	COPI coat complex subunit gamma 2	0.501551	0.000370001	0.00513793
ENSG00000158636	EMSY	EMSY transcriptional repressor, BRCA2 interacting	-0.201921	0.00731997	0.040678
ENSG00000158716	DUSP23	dual specificity phosphatase 23	-0.311192	0.00342591	0.0242429
ENSG00000158747	NBL1	NBL1, DAN family BMP antagonist	-0.63085	2.61754e-05	0.000804791
ENSG00000158792	SPATA2L	spermatogenesis associated 2 like	-0.455641	0.00131918	0.0123642
ENSG00000158793	NIT1	nitrilase 1	0.261516	0.000375922	0.00519976
ENSG00000158825	CDA	cytidine deaminase	0.688605	0.000930697	0.00970942
ENSG00000158828	PINK1	PTEN induced kinase 1	-0.287548	0.00222953	0.0178296
ENSG00000158856	DMTN	dematin actin binding protein	0.707982	0.00568728	0.0342029
ENSG00000158887	MPZ	myelin protein zero	1.04301	0.00131186	0.0123206
ENSG00000159176	CSRP1	cysteine and glycine rich protein 1	0.522566	0.000170259	0.00301443
ENSG00000159208	CIART	circadian associated repressor of transcription	-0.76758	0.000327801	0.00475197
ENSG00000159212	CLIC6	chloride intracellular channel 6	1.51444	0.00729877	0.0405995
ENSG00000159228	CBR1	carbonyl reductase 1	-0.257206	0.000203752	0.00336844
ENSG00000159251	ACTC1	actin alpha cardiac muscle 1	-1.86521	0.00325818	0.0234211
ENSG00000159322	ADPGK	ADP dependent glucokinase	-0.195236	0.00109718	0.0109071
ENSG00000159335	PTMS	parathymosin	0.352512	0.000467942	0.0060829
ENSG00000159403	C1R	complement C1r	-1.59072	4.04207e-06	0.000230112
ENSG00000159423	ALDH4A1	aldehyde dehydrogenase 4 family member A1	0.548077	7.44017e-08	1.51837e-05
ENSG00000159579	RSPRY1	ring finger and SPRY domain containing 1	0.147401	0.00823623	0.044296
ENSG00000159592	GPBP1L1	GC-rich promoter binding protein 1 like 1	-0.123865	0.00246533	0.0192031
ENSG00000159640	ACE	angiotensin I converting enzyme	-0.750523	0.00782905	0.0426634
ENSG00000159658	EFCAB14	EF-hand calcium binding domain 14	0.165253	0.00165813	0.0145911
ENSG00000159692	CTBP1	C-terminal binding protein 1	0.134067	0.00493	0.0310625
ENSG00000159713	TPPP3	tubulin polymerization promoting protein family member 3	1.59998	1.01928e-05	0.000421901
ENSG00000159720	ATP6V0D1	ATPase H+ transporting V0 subunit d1	0.249564	5.23612e-05	0.00130388
ENSG00000159733	ZFYVE28	zinc finger FYVE-type containing 28	-0.411209	0.00315083	0.0228722
ENSG00000159753	CARMIL2	capping protein regulator and myosin 1 linker 2	-1.46591	0.000139087	0.00259718
ENSG00000159873	CCDC117	coiled-coil domain containing 117	-0.211263	0.00720385	0.0403564
ENSG00000159885	ZNF222	zinc finger protein 222	-0.453066	0.00525848	0.0324057
ENSG00000160014	CALM3	calmodulin 3	0.532476	1.49129e-07	2.33658e-05
ENSG00000160050	CCDC28B	coiled-coil domain containing 28B	0.335755	0.00332601	0.0237352
ENSG00000160111	CPAMD8	C3 and PZP like alpha-2-macroglobulin domain containing 8	1.66241	0.00079538	0.00865641
ENSG00000160172	FAM86C2P	family with sequence similarity 86, member A pseudogene	-0.343908	0.00581032	0.034669
ENSG00000160199	PKNOX1	PBX/knotted 1 homeobox 1	-0.539113	3.77692e-08	1.02747e-05
ENSG00000160213	CSTB	cystatin B	0.229282	0.000746264	0.00829937
ENSG00000160216	AGPAT3	1-acylglycerol-3-phosphate O-acyltransferase 3	0.552757	3.54701e-07	4.32457e-05
ENSG00000160224	AIRE	autoimmune regulator	-1.6791	0.00177247	0.01526
ENSG00000160226	CFAP410	cilia and flagella associated protein 410	-0.308009	0.000218128	0.00356928
ENSG00000160233	LRRC3	leucine rich repeat containing 3	-0.645183	0.00222753	0.0178296
ENSG00000160255	ITGB2	integrin subunit beta 2	0.98779	0.00965576	0.0496674
ENSG00000160285	LSS	lanosterol synthase	0.33162	0.000460776	0.0060229
ENSG00000160298	C21orf58	chromosome 21 open reading frame 58	-0.363164	0.00737017	0.0408577
ENSG00000160299	PCNT	pericentrin	-0.299731	0.000413313	0.00559031
ENSG00000160401	CFAP157	cilia and flagella associated protein 157	-0.406378	0.00556389	0.0337127
ENSG00000160410	SHKBP1	SH3KBP1 binding protein 1	0.420741	1.57055e-07	2.41283e-05
ENSG00000160446	ZDHHC12	zinc finger DHHC-type palmitoyltransferase 12	0.460255	4.27214e-06	0.000238417
ENSG00000160447	PKN3	protein kinase N3	0.562699	0.00131111	0.0123206
ENSG00000160710	ADAR	adenosine deaminase RNA specific	0.200962	0.000591043	0.00711235
ENSG00000160752	FDPS	farnesyl diphosphate synthase	0.258818	0.000914586	0.00960131
ENSG00000160789	LMNA	lamin A/C	0.281934	0.00330458	0.0236352
ENSG00000160796	NBEAL2	neurobeachin like 2	0.537987	0.000539584	0.00665274
ENSG00000160951	PTGER1	prostaglandin E receptor 1	1.01468	0.00152075	0.0136813
ENSG00000160957	RECQL4	RecQ like helicase 4	-0.580071	0.000742796	0.0082764
ENSG00000160959	LRRC14	leucine rich repeat containing 14	-0.220131	0.000626983	0.00740049
ENSG00000160972	PPP1R16A	protein phosphatase 1 regulatory subunit 16A	-0.404111	7.4689e-06	0.000341697
ENSG00000160999	SH2B2	SH2B adaptor protein 2	-0.478199	0.00138491	0.0128175
ENSG00000161021	MAML1	mastermind like transcriptional coactivator 1	-0.250147	4.43147e-05	0.00116236
ENSG00000161036	LRWD1	leucine rich repeats and WD repeat domain containing 1	-0.453669	0.00138442	0.0128175
ENSG00000161091	MFSD12	major facilitator superfamily domain containing 12	-0.30288	0.000819271	0.00882892
ENSG00000161149	TUBA3FP	tubulin alpha 3f pseudogene	-1.07615	0.000319139	0.00466586
ENSG00000161179	YDJC	YdjC chitooligosaccharide deacetylase homolog	0.385666	4.34308e-05	0.00114768
ENSG00000161202	DVL3	dishevelled segment polarity protein 3	-0.245558	5.44449e-05	0.00133696
ENSG00000161203	AP2M1	adaptor related protein complex 2 subunit mu 1	-0.246555	0.00112706	0.0111414
ENSG00000161204	ABCF3	ATP binding cassette subfamily F member 3	-0.143234	0.00231476	0.0183287
ENSG00000161243	FBXO27	F-box protein 27	0.523252	0.0053427	0.0327423
ENSG00000161249	DMKN	dermokine	-1.08662	0.00699607	0.0395357
ENSG00000161265	U2AF1L4	U2 small nuclear RNA auxiliary factor 1 like 4	-0.425068	0.0017612	0.0152182
ENSG00000161267	BDH1	3-hydroxybutyrate dehydrogenase 1	1.10976	0.00031056	0.00457823
ENSG00000161526	SAP30BP	SAP30 binding protein	-0.188033	0.00391614	0.0264723
ENSG00000161533	ACOX1	acyl-CoA oxidase 1	0.376115	0.0001793	0.00310299
ENSG00000161682	FAM171A2	family with sequence similarity 171 member A2	-0.275236	0.00857218	0.0456453
ENSG00000161791	FMNL3	formin like 3	-0.40762	0.00148205	0.0134493
ENSG00000161914	ZNF653	zinc finger protein 653	-0.373035	7.47215e-05	0.00167038
ENSG00000161996	WDR90	WD repeat domain 90	-0.388678	0.00356012	0.0249138
ENSG00000162063	CCNF	cyclin F	-0.608368	0.000965595	0.00995682
ENSG00000162066	AMDHD2	amidohydrolase domain containing 2	-0.349398	0.0014309	0.0131191
ENSG00000162222	TTC9C	tetratricopeptide repeat domain 9C	-0.234558	0.00010167	0.00208583
ENSG00000162227	TAF6L	TATA-box binding protein associated factor 6 like	-0.292786	1.45527e-05	0.000533474
ENSG00000162231	NXF1	nuclear RNA export factor 1	-0.153161	0.00581374	0.034669
ENSG00000162236	STX5	syntaxin 5	-0.33655	1.58755e-06	0.000123279
ENSG00000162298	SYVN1	synoviolin 1	-0.354193	3.47359e-06	0.000205023
ENSG00000162396	PARS2	prolyl-tRNA synthetase 2, mitochondrial	-0.432151	9.18239e-05	0.00192624
ENSG00000162409	PRKAA2	protein kinase AMP-activated catalytic subunit alpha 2	0.788744	0.00068703	0.00789524
ENSG00000162419	GMEB1	glucocorticoid modulatory element binding protein 1	-0.384002	0.000149559	0.00271862
ENSG00000162426	SLC45A1	solute carrier family 45 member 1	1.21854	8.58065e-05	0.00184146
ENSG00000162437	RAVER2	ribonucleoprotein, PTB binding 2	0.695915	0.000240434	0.00382423
ENSG00000162521	RBBP4	RB binding protein 4, chromatin remodeling factor	0.234457	0.00437564	0.0285975
ENSG00000162522	KIAA1522	KIAA1522	0.459121	0.00899402	0.047239
ENSG00000162542	TMCO4	transmembrane and coiled-coil domains 4	0.269559	0.00576051	0.0344793
ENSG00000162545	CAMK2N1	calcium/calmodulin dependent protein kinase II inhibitor 1	0.346093	0.00169777	0.0148513
ENSG00000162599	NFIA	nuclear factor I A	0.554068	0.000547178	0.00672296
ENSG00000162614	NEXN	nexilin F-actin binding protein	0.613213	0.000107551	0.00218121
ENSG00000162627	SNX7	sorting nexin 7	0.351745	0.000784091	0.00857464
ENSG00000162630	B3GALT2	beta-1,3-galactosyltransferase 2	1.67454	0.00942103	0.0488861
ENSG00000162642	C1orf52	chromosome 1 open reading frame 52	-0.215554	0.00217018	0.0175288
ENSG00000162645	GBP2	guanylate binding protein 2	1.48699	2.71948e-06	0.000175085
ENSG00000162694	EXTL2	exostosin like glycosyltransferase 2	-0.208211	0.00271632	0.0205875
ENSG00000162702	ZNF281	zinc finger protein 281	-0.436555	4.70034e-05	0.00120783
ENSG00000162735	PEX19	peroxisomal biogenesis factor 19	0.279257	9.25104e-05	0.00193458
ENSG00000162755	KLHDC9	kelch domain containing 9	1.29449	0.0010676	0.0106947
ENSG00000162804	SNED1	sushi, nidogen and EGF like domains 1	-0.826347	0.0001835	0.003139
ENSG00000162836	ACP6	acid phosphatase 6, lysophosphatidic	0.501384	0.000451228	0.00593978
ENSG00000162849	KIF26B	kinesin family member 26B	-2.05001	5.07763e-06	0.00026441
ENSG00000162852	CNST	consortin, connexin sorting protein	0.243769	0.00230629	0.0182943
ENSG00000162882	HAAO	3-hydroxyanthranilate 3,4-dioxygenase	1.61367	7.76295e-06	0.000348536
ENSG00000162928	PEX13	peroxisomal biogenesis factor 13	-0.163709	0.00501102	0.031328
ENSG00000162929	SANBR	SANT and BTB domain regulator of CSR	-0.317892	0.00252806	0.0194944
ENSG00000162961	DPY30	dpy-30 histone methyltransferase complex regulatory subunit	0.182398	0.00645759	0.0373145
ENSG00000162975	KCNF1	potassium voltage-gated channel modifier subfamily F member 1	-1.56093	0.00125007	0.0119313
ENSG00000162976	SLC66A3	solute carrier family 66 member 3	0.464722	0.00167486	0.0147089
ENSG00000163006	CCDC138	coiled-coil domain containing 138	-0.643868	0.00326762	0.023453
ENSG00000163071	SPATA18	spermatogenesis associated 18	0.621507	0.00313437	0.0227808
ENSG00000163131	CTSS	cathepsin S	0.706254	0.004901	0.0309348
ENSG00000163156	SCNM1	sodium channel modifier 1	-0.179177	0.0040755	0.0272805
ENSG00000163171	CDC42EP3	CDC42 effector protein 3	0.675969	8.38713e-05	0.0018109
ENSG00000163251	FZD5	frizzled class receptor 5	1.01585	0.000270542	0.00416155
ENSG00000163281	GNPDA2	glucosamine-6-phosphate deaminase 2	-0.17157	0.0093848	0.0487294
ENSG00000163320	CGGBP1	CGG triplet repeat binding protein 1	-0.18609	0.000169182	0.00300088
ENSG00000163349	HIPK1	homeodomain interacting protein kinase 1	-0.231136	0.000874882	0.00929202
ENSG00000163359	COL6A3	collagen type VI alpha 3 chain	-0.837307	1.18264e-07	2.01331e-05
ENSG00000163378	EOGT	EGF domain specific O-linked N-acetylglucosamine transferase	0.23693	0.000628742	0.00741631
ENSG00000163382	NAXE	NAD(P)HX epimerase	0.235241	0.000425853	0.00571826
ENSG00000163389	POGLUT1	protein O-glucosyltransferase 1	-0.378534	6.90984e-05	0.0015847
ENSG00000163412	EIF4E3	eukaryotic translation initiation factor 4E family member 3	1.16486	1.33061e-05	0.000499745
ENSG00000163431	LMOD1	leiomodin 1	1.21963	0.00504506	0.0314738
ENSG00000163444	TMEM183A	transmembrane protein 183A	-0.148136	0.00333376	0.0237809
ENSG00000163463	KRTCAP2	keratinocyte associated protein 2	-0.256804	0.00306501	0.0223685
ENSG00000163513	TGFBR2	transforming growth factor beta receptor 2	-0.363991	0.00153003	0.0137439
ENSG00000163520	FBLN2	fibulin 2	-0.729837	0.000139211	0.00259718
ENSG00000163531	NFASC	neurofascin	0.428551	0.000179486	0.00310299
ENSG00000163539	CLASP2	cytoplasmic linker associated protein 2	-0.296019	0.00222876	0.0178296
ENSG00000163596	ICA1L	islet cell autoantigen 1 like	0.394271	0.00287695	0.0214175
ENSG00000163608	NEPRO	nucleolus and neural progenitor protein	-0.158833	0.00545428	0.0332256
ENSG00000163634	THOC7	THO complex 7	0.223949	0.0041484	0.0275911
ENSG00000163638	ADAMTS9	ADAM metallopeptidase with thrombospondin type 1 motif 9	-0.823767	0.00675769	0.0385206
[truncated: 1,448 more rows]

## Sheet: CC_4Gy
ENSEMBL	SYMBOL	GENENAME	logFC_CTGF_4Gy_d2_CC.d0.norm	pval_CTGF_4Gy_d2_CC.d0.norm	FDR_CTGF_4Gy_d2_CC.d0.norm
ENSG00000000003	TSPAN6	tetraspanin 6	0.161369	0.0236894	0.0445387
ENSG00000000419	DPM1	dolichyl-phosphate mannosyltransferase subunit 1, catalytic	-0.169742	0.0212559	0.0405709
ENSG00000000460	C1orf112	chromosome 1 open reading frame 112	-2.3078	4.33494e-12	2.26401e-10
ENSG00000000971	CFH	complement factor H	0.877819	0.00026075	0.000868759
ENSG00000001036	FUCA2	alpha-L-fucosidase 2	0.306379	5.02688e-05	0.000206355
ENSG00000001167	NFYA	nuclear transcription factor Y subunit alpha	-0.467459	2.85365e-06	1.72378e-05
ENSG00000001461	NIPAL3	NIPA like domain containing 3	0.599877	0.00015611	0.000555787
ENSG00000001497	LAS1L	LAS1 like ribosome biogenesis factor	-0.541841	6.67845e-09	1.04754e-07
ENSG00000001561	ENPP4	ectonucleotide pyrophosphatase/phosphodiesterase 4	0.80882	0.0252276	0.0470806
ENSG00000001617	SEMA3F	semaphorin 3F	0.642357	0.00630724	0.0141569
ENSG00000001630	CYP51A1	cytochrome P450 family 51 subfamily A member 1	0.47383	1.54298e-06	1.01897e-05
ENSG00000002016	RAD52	RAD52 homolog, DNA repair protein	0.219699	0.00842534	0.0181561
ENSG00000002330	BAD	BCL2 associated agonist of cell death	0.315625	8.09146e-06	4.28023e-05
ENSG00000002549	LAP3	leucine aminopeptidase 3	-0.190178	0.00879989	0.0188508
ENSG00000002586	CD99	CD99 molecule (Xg blood group)	0.421693	0.000357588	0.00114777
ENSG00000002745	WNT16	Wnt family member 16	1.87599	8.98498e-06	4.70509e-05
ENSG00000002822	MAD1L1	mitotic arrest deficient 1 like 1	-0.453019	8.92467e-07	6.39331e-06
ENSG00000002834	LASP1	LIM and SH3 protein 1	0.232543	0.0011262	0.00311943
ENSG00000002919	SNX11	sorting nexin 11	-0.278915	0.00160964	0.00427588
ENSG00000003056	M6PR	mannose-6-phosphate receptor, cation dependent	-0.365367	6.36158e-07	4.7544e-06
ENSG00000003249	DBNDD1	dysbindin domain containing 1	1.49242	1.2786e-07	1.22697e-06
ENSG00000003400	CASP10	caspase 10	1.10333	4.53577e-08	5.17434e-07
ENSG00000003402	CFLAR	CASP8 and FADD like apoptosis regulator	0.495812	8.00618e-08	8.28459e-07
ENSG00000003509	NDUFAF7	NADH:ubiquinone oxidoreductase complex assembly factor 7	0.155156	0.023273	0.043863
ENSG00000004059	ARF5	ADP ribosylation factor 5	0.368484	7.10428e-05	0.000278585
ENSG00000004142	POLDIP2	DNA polymerase delta interacting protein 2	-0.275526	1.88969e-05	8.85809e-05
ENSG00000004399	PLXND1	plexin D1	0.778656	2.09861e-08	2.72505e-07
ENSG00000004455	AK2	adenylate kinase 2	-0.304456	3.258e-07	2.70685e-06
ENSG00000004478	FKBP4	FKBP prolyl isomerase 4	-0.691013	1.75859e-06	1.14554e-05
ENSG00000004487	KDM1A	lysine demethylase 1A	-0.364052	1.55496e-05	7.50765e-05
ENSG00000004660	CAMKK1	calcium/calmodulin dependent protein kinase kinase 1	-1.35482	3.94895e-07	3.178e-06
ENSG00000004700	RECQL	RecQ like helicase	-0.195541	0.0204038	0.039109
ENSG00000004776	HSPB6	heat shock protein family B (small) member 6	0.717014	0.000278141	0.000919261
ENSG00000004777	ARHGAP33	Rho GTPase activating protein 33	-0.784141	1.08522e-06	7.53189e-06
ENSG00000004864	SLC25A13	solute carrier family 25 member 13	-1.46762	3.40026e-10	8.43767e-09
ENSG00000004866	ST7	suppression of tumorigenicity 7	-0.307631	0.000318087	0.00103458
ENSG00000004897	CDC27	cell division cycle 27	-0.552433	7.32691e-10	1.60947e-08
ENSG00000004961	HCCS	holocytochrome c synthase	-0.192093	0.0178779	0.0348907
ENSG00000005007	UPF1	UPF1 RNA helicase and ATPase	0.165359	0.00381382	0.00911724
ENSG00000005022	SLC25A5	solute carrier family 25 member 5	-0.975907	2.83079e-13	2.62404e-11
ENSG00000005059	MCUB	mitochondrial calcium uniporter dominant negative subunit beta	-0.553401	3.35928e-06	1.98187e-05
ENSG00000005075	POLR2J	RNA polymerase II subunit J	-0.301292	0.000603076	0.0018018
ENSG00000005100	DHX33	DEAH-box helicase 33	-0.503657	7.02375e-06	3.78451e-05
ENSG00000005156	LIG3	DNA ligase 3	-0.634978	1.5133e-08	2.06577e-07
ENSG00000005175	RPAP3	RNA polymerase II associated protein 3	-0.277503	0.00307815	0.00754723
ENSG00000005189	REXO5	RNA exonuclease 5	-0.77704	3.00131e-06	1.80313e-05
ENSG00000005194	CIAPIN1	cytokine induced apoptosis inhibitor 1	-0.301865	0.000990851	0.00278859
ENSG00000005243	COPZ2	COPI coat complex subunit zeta 2	0.784967	1.22579e-07	1.18464e-06
ENSG00000005249	PRKAR2B	protein kinase cAMP-dependent type II regulatory subunit beta	-0.640828	0.00756085	0.0165408
ENSG00000005302	MSL3	MSL complex subunit 3	-0.437073	9.04623e-08	9.14697e-07
ENSG00000005379	TSPOAP1	TSPO associated protein 1	1.07836	0.00275366	0.00684837
ENSG00000005436	GCFC2	GC-rich sequence DNA-binding factor 2	-0.263368	0.0201914	0.0387519
ENSG00000005469	CROT	carnitine O-octanoyltransferase	0.402828	4.92552e-05	0.000202805
ENSG00000005471	ABCB4	ATP binding cassette subfamily B member 4	1.61533	0.000213714	0.000731457
ENSG00000005486	RHBDD2	rhomboid domain containing 2	0.3495	2.72969e-06	1.66136e-05
ENSG00000005700	IBTK	inhibitor of Bruton tyrosine kinase	-0.338708	1.09792e-05	5.56342e-05
ENSG00000005810	MYCBP2	MYC binding protein 2	0.366435	0.00058786	0.00176232
ENSG00000005882	PDK2	pyruvate dehydrogenase kinase 2	0.775372	4.47793e-06	2.55583e-05
ENSG00000005889	ZFX	zinc finger protein X-linked	-0.155853	0.0165452	0.0326206
ENSG00000005893	LAMP2	lysosomal associated membrane protein 2	0.254866	0.000868502	0.00248374
ENSG00000006007	GDE1	glycerophosphodiester phosphodiesterase 1	0.515392	7.56973e-10	1.64444e-08
ENSG00000006015	REX1BD	required for excision 1-B domain containing	0.328554	7.4462e-05	0.000290258
ENSG00000006025	OSBPL7	oxysterol binding protein like 7	0.550666	0.0040271	0.00956884
ENSG00000006042	TMEM98	transmembrane protein 98	0.381004	9.89182e-05	0.000372706
ENSG00000006125	AP2B1	adaptor related protein complex 2 subunit beta 1	0.529977	9.75342e-12	4.45063e-10
ENSG00000006194	ZNF263	zinc finger protein 263	-0.179024	0.0048242	0.0111738
ENSG00000006282	SPATA20	spermatogenesis associated 20	1.11936	6.62742e-10	1.4853e-08
ENSG00000006327	TNFRSF12A	TNF receptor superfamily member 12A	-0.998741	4.6157e-08	5.24034e-07
ENSG00000006451	RALA	RAS like proto-oncogene A	0.423513	2.36614e-06	1.46991e-05
ENSG00000006459	KDM7A	lysine demethylase 7A	-0.91722	0.00165431	0.00437614
ENSG00000006468	ETV1	ETS variant transcription factor 1	-0.468854	0.00979671	0.020676
ENSG00000006530	AGK	acylglycerol kinase	-0.191646	0.00237712	0.00601328
ENSG00000006534	ALDH3B1	aldehyde dehydrogenase 3 family member B1	0.627173	9.49058e-05	0.000359117
ENSG00000006576	PHTF2	putative homeodomain transcription factor 2	-0.596199	1.33014e-07	1.26342e-06
ENSG00000006606	CCL26	C-C motif chemokine ligand 26	-0.686324	0.00760434	0.0166236
ENSG00000006625	GGCT	gamma-glutamylcyclotransferase	-1.12904	5.68889e-10	1.29796e-08
ENSG00000006634	DBF4	DBF4 zinc finger	-2.51174	1.13481e-12	7.61056e-11
ENSG00000006638	TBXA2R	thromboxane A2 receptor	0.3962	0.000732274	0.00213696
ENSG00000006652	IFRD1	interferon related developmental regulator 1	-0.588682	3.27099e-05	0.000142292
ENSG00000006695	COX10	cytochrome c oxidase assembly factor heme A:farnesyltransferase COX10	-0.363104	4.86672e-05	0.000200758
ENSG00000006704	GTF2IRD1	GTF2I repeat domain containing 1	-0.29454	0.00238092	0.00602202
ENSG00000006712	PAF1	PAF1 homolog, Paf1/RNA polymerase II complex component	-0.31131	2.23045e-06	1.39937e-05
ENSG00000006715	VPS41	VPS41 subunit of HOPS complex	0.66824	6.48895e-11	2.17177e-09
ENSG00000006740	ARHGAP44	Rho GTPase activating protein 44	0.705587	0.0166791	0.0328334
ENSG00000006747	SCIN	scinderin	1.48688	5.11686e-05	0.000209563
ENSG00000006756	ARSD	arylsulfatase D	1.09203	5.61442e-09	9.08344e-08
ENSG00000006757	PNPLA4	patatin like phospholipase domain containing 4	0.722324	9.96484e-05	0.000374979
ENSG00000006831	ADIPOR2	adiponectin receptor 2	-0.196833	0.000244489	0.000820915
ENSG00000007047	MARK4	microtubule affinity regulating kinase 4	0.509857	1.24939e-08	1.75979e-07
ENSG00000007080	CCDC124	coiled-coil domain containing 124	-0.194985	0.00560131	0.0127404
ENSG00000007255	TRAPPC6A	trafficking protein particle complex subunit 6A	1.14293	0.000174683	0.000611944
ENSG00000007376	RPUSD1	RNA pseudouridine synthase domain containing 1	-0.459056	0.000107497	0.000401697
ENSG00000007384	RHBDF1	rhomboid 5 homolog 1	0.685984	2.41986e-08	3.06245e-07
ENSG00000007402	CACNA2D2	calcium voltage-gated channel auxiliary subunit alpha2delta 2	1.05782	0.00104667	0.00292476
ENSG00000007923	DNAJC11	DnaJ heat shock protein family (Hsp40) member C11	-0.295842	3.65053e-05	0.000156913
ENSG00000007944	MYLIP	myosin regulatory light chain interacting protein	0.5922	0.0154486	0.0306876
ENSG00000007968	E2F2	E2F transcription factor 2	-1.74423	0.000174531	0.000611533
ENSG00000008018	PSMB1	proteasome 20S subunit beta 1	-0.277634	2.73308e-06	1.6628e-05
ENSG00000008083	JARID2	jumonji and AT-rich interaction domain containing 2	-0.34084	0.0108828	0.0226843
ENSG00000008086	CDKL5	cyclin dependent kinase like 5	0.272425	0.00985219	0.0207832
ENSG00000008256	CYTH3	cytohesin 3	0.500305	2.43908e-05	0.000110728
ENSG00000008282	SYPL1	synaptophysin like 1	-0.224044	0.00221995	0.00566832
ENSG00000008283	CYB561	cytochrome b561	0.461459	0.00316899	0.00774959
ENSG00000008300	CELSR3	cadherin EGF LAG seven-pass G-type receptor 3	1.10234	2.77582e-05	0.000123389
ENSG00000008311	AASS	aminoadipate-semialdehyde synthase	1.10965	2.78139e-11	1.07287e-09
ENSG00000008324	SS18L2	SS18 like 2	-0.462467	7.60053e-05	0.000295623
ENSG00000008382	MPND	MPN domain containing	0.256067	0.00531302	0.0121611
ENSG00000008405	CRY1	cryptochrome circadian regulator 1	-0.786049	4.41826e-07	3.49376e-06
ENSG00000008441	NFIX	nuclear factor I X	0.465751	0.000145375	0.000522401
ENSG00000008513	ST3GAL1	ST3 beta-galactoside alpha-2,3-sialyltransferase 1	-0.515706	0.00140844	0.00380304
ENSG00000008516	MMP25	matrix metallopeptidase 25	0.681271	0.00811638	0.0175759
ENSG00000008838	MED24	mediator complex subunit 24	-0.316175	8.7363e-07	6.26981e-06
ENSG00000009335	UBE3C	ubiquitin protein ligase E3C	-0.220598	0.00243991	0.00615101
ENSG00000009413	REV3L	REV3 like, DNA directed polymerase zeta catalytic subunit	1.08021	6.55295e-05	0.000259785
ENSG00000009724	MASP2	MBL associated serine protease 2	0.785896	0.00747826	0.0163964
ENSG00000009780	FAM76A	family with sequence similarity 76 member A	-0.326205	8.39146e-05	0.00032291
ENSG00000009830	POMT2	protein O-mannosyltransferase 2	-0.262881	0.000560593	0.00169229
ENSG00000009844	VTA1	vesicle trafficking 1	-0.374918	1.4902e-06	9.90388e-06
ENSG00000009954	BAZ1B	bromodomain adjacent to zinc finger domain 1B	-0.428885	6.95074e-07	5.13833e-06
ENSG00000010017	RANBP9	RAN binding protein 9	-0.137416	0.00454152	0.0106069
ENSG00000010072	SPRTN	SprT-like N-terminal domain	-0.575978	9.54047e-06	4.95059e-05
ENSG00000010165	EEF1AKNMT	eEF1A lysine and N-terminal methyltransferase	-0.172389	0.0128283	0.0261244
ENSG00000010244	ZNF207	zinc finger protein 207	-0.407719	8.01796e-10	1.73119e-08
ENSG00000010256	UQCRC1	ubiquinol-cytochrome c reductase core protein 1	-0.13467	0.0149346	0.0297767
ENSG00000010270	STARD3NL	STARD3 N-terminal like	-0.512008	1.35736e-06	9.14115e-06
ENSG00000010278	CD9	CD9 molecule	1.31744	1.61339e-07	1.48545e-06
ENSG00000010292	NCAPD2	non-SMC condensin I complex subunit D2	-1.91483	3.31108e-20	5.86226e-16
ENSG00000010295	IFFO1	intermediate filament family orphan 1	1.13582	1.08396e-11	4.84636e-10
ENSG00000010310	GIPR	gastric inhibitory polypeptide receptor	1.00344	0.0170225	0.0334424
ENSG00000010322	NISCH	nischarin	0.796287	2.67463e-09	4.88693e-08
ENSG00000010404	IDS	iduronate 2-sulfatase	0.985148	1.83625e-12	1.10959e-10
ENSG00000010438	PRSS3	serine protease 3	-1.70649	4.3079e-07	3.41871e-06
ENSG00000010539	ZNF200	zinc finger protein 200	-0.435332	0.000103213	0.000387239
ENSG00000010610	CD4	CD4 molecule	1.16359	0.00378932	0.0090662
ENSG00000010626	LRRC23	leucine rich repeat containing 23	0.510069	0.000129788	0.000473696
ENSG00000010704	HFE	homeostatic iron regulator	0.460321	1.09116e-05	5.53235e-05
ENSG00000010803	SCMH1	Scm polycomb group protein homolog 1	-0.165216	0.0142009	0.0285258
ENSG00000010810	FYN	FYN proto-oncogene, Src family tyrosine kinase	0.366965	7.84543e-05	0.000303946
ENSG00000011007	ELOA	elongin A	-0.209418	0.0059299	0.0133983
ENSG00000011021	CLCN6	chloride voltage-gated channel 6	0.59318	1.73236e-07	1.57775e-06
ENSG00000011028	MRC2	mannose receptor C type 2	0.36157	5.97961e-05	0.000239957
ENSG00000011052	NME1-NME2	NME1-NME2 readthrough	0.460674	0.00148672	0.00398643
ENSG00000011105	TSPAN9	tetraspanin 9	1.137	1.04698e-10	3.17411e-09
ENSG00000011114	BTBD7	BTB domain containing 7	-0.185614	0.00425361	0.010032
ENSG00000011201	ANOS1	anosmin 1	1.588	0.00966839	0.0204588
ENSG00000011243	AKAP8L	A-kinase anchoring protein 8 like	0.370432	7.21439e-07	5.31105e-06
ENSG00000011260	UTP18	UTP18 small subunit processome component	-0.765801	8.20185e-08	8.43286e-07
ENSG00000011304	PTBP1	polypyrimidine tract binding protein 1	-1.0435	5.17247e-17	6.11648e-14
ENSG00000011332	DPF1	double PHD fingers 1	-0.8534	4.33194e-05	0.000181531
ENSG00000011347	SYT7	synaptotagmin 7	0.82019	0.0181287	0.0353185
ENSG00000011376	LARS2	leucyl-tRNA synthetase 2, mitochondrial	-0.374166	4.65831e-05	0.000193287
ENSG00000011422	PLAUR	plasminogen activator, urokinase receptor	-0.724178	0.000137976	0.000498831
ENSG00000011426	ANLN	anillin actin binding protein	-3.3786	8.45808e-14	1.06206e-11
ENSG00000011451	WIZ	WIZ zinc finger	0.198851	0.000262877	0.000874856
ENSG00000011454	RABGAP1	RAB GTPase activating protein 1	0.424293	0.000206819	0.000710465
ENSG00000011523	CEP68	centrosomal protein 68	0.521753	2.35866e-06	1.4663e-05
ENSG00000011638	LDAF1	lipid droplet assembly factor 1	0.353385	0.00197731	0.00512415
ENSG00000012048	BRCA1	BRCA1 DNA repair associated	-2.37497	3.88316e-13	3.32132e-11
ENSG00000012171	SEMA3B	semaphorin 3B	1.13621	0.000148516	0.000532193
ENSG00000012174	MBTPS2	membrane bound transcription factor peptidase, site 2	-0.237383	5.56976e-05	0.0002257
ENSG00000012232	EXTL3	exostosin like glycosyltransferase 3	0.193816	0.0189949	0.0367748
ENSG00000012660	ELOVL5	ELOVL fatty acid elongase 5	-0.615911	2.56056e-10	6.65707e-09
ENSG00000012822	CALCOCO1	calcium binding and coiled-coil domain 1	0.991815	2.18376e-08	2.82009e-07
ENSG00000012963	UBR7	ubiquitin protein ligase E3 component n-recognin 7	-0.880425	3.35623e-10	8.39295e-09
ENSG00000013016	EHD3	EH domain containing 3	1.03492	7.82547e-09	1.19029e-07
ENSG00000013275	PSMC4	proteasome 26S subunit, ATPase 4	-0.243079	0.00162711	0.00431644
ENSG00000013288	MAN2B2	mannosidase alpha class 2B member 2	0.843848	4.12134e-08	4.79739e-07
ENSG00000013293	SLC7A14	solute carrier family 7 member 14	3.67204	4.76392e-08	5.37747e-07
ENSG00000013297	CLDN11	claudin 11	1.63481	3.84407e-05	0.000163959
ENSG00000013364	MVP	major vault protein	0.935095	9.4527e-11	2.92587e-09
ENSG00000013374	NUB1	negative regulator of ubiquitin like proteins 1	0.162739	0.013687	0.0276195
ENSG00000013392	RWDD2A	RWD domain containing 2A	0.639009	3.28358e-06	1.94369e-05
ENSG00000013503	POLR3B	RNA polymerase III subunit B	-0.447439	1.84924e-05	8.70074e-05
ENSG00000013523	ANGEL1	angel homolog 1	0.712844	6.40713e-10	1.44491e-08
ENSG00000013563	DNASE1L1	deoxyribonuclease 1 like 1	1.09943	5.28521e-07	4.05606e-06
ENSG00000013573	DDX11	DEAD/H-box helicase 11	-1.70008	5.75299e-11	1.96256e-09
ENSG00000013810	TACC3	transforming acidic coiled-coil containing protein 3	-3.14133	1.6638e-16	1.38991e-13
ENSG00000014138	POLA2	DNA polymerase alpha 2, accessory subunit	-2.13776	1.45287e-11	6.10518e-10
ENSG00000014216	CAPN1	calpain 1	0.882721	4.18771e-13	3.48091e-11
ENSG00000014914	MTMR11	myotubularin related protein 11	0.693978	1.48836e-06	9.8954e-06
ENSG00000015479	MATR3	matrin 3	-0.239721	0.00545184	0.0124404
ENSG00000015532	XYLT2	xylosyltransferase 2	0.194166	0.0161443	0.0319119
ENSG00000016864	GLT8D1	glycosyltransferase 8 domain containing 1	0.341274	4.79272e-06	2.70756e-05
ENSG00000017483	SLC38A5	solute carrier family 38 member 5	-0.760213	0.000546355	0.00165637
ENSG00000017797	RALBP1	ralA binding protein 1	-0.168733	0.000259066	0.00086396
ENSG00000018189	RUFY3	RUN and FYVE domain containing 3	0.583418	2.68994e-07	2.28969e-06
ENSG00000018236	CNTN1	contactin 1	1.5227	7.79905e-06	4.14537e-05
ENSG00000018510	AGPS	alkylglycerone phosphate synthase	-0.249185	0.00292323	0.00721234
ENSG00000018699	TTC27	tetratricopeptide repeat domain 27	-0.606599	7.12377e-09	1.10734e-07
ENSG00000018869	ZNF582	zinc finger protein 582	0.439421	0.00297447	0.00732651
ENSG00000019485	PRDM11	PR/SET domain 11	0.635347	3.15931e-05	0.000138283
ENSG00000019549	SNAI2	snail family transcriptional repressor 2	-0.424691	0.00077375	0.002241
ENSG00000020129	NCDN	neurochondrin	0.265215	0.000395883	0.0012538
ENSG00000020181	ADGRA2	adhesion G protein-coupled receptor A2	0.593778	0.000623622	0.0018552
ENSG00000020922	MRE11	MRE11 homolog, double strand break repair nuclease	-0.849345	6.43356e-10	1.44735e-08
ENSG00000021300	PLEKHB1	pleckstrin homology domain containing B1	1.03599	0.0128648	0.0261896
ENSG00000021355	SERPINB1	serpin family B member 1	0.389919	0.000760667	0.00220998
ENSG00000021776	AQR	aquarius intron-binding spliceosomal factor	-0.265812	1.5324e-05	7.41307e-05
ENSG00000022267	FHL1	four and a half LIM domains 1	0.907279	3.72788e-05	0.000159928
ENSG00000022277	RTF2	replication termination factor 2	0.22251	0.000132215	0.000480869
ENSG00000022840	RNF10	ring finger protein 10	0.243391	9.15439e-05	0.000347659
ENSG00000022976	ZNF839	zinc finger protein 839	-0.183168	0.0197067	0.0379164
ENSG00000023041	ZDHHC6	zinc finger DHHC-type palmitoyltransferase 6	-0.667533	8.63281e-10	1.83928e-08
ENSG00000023191	RNH1	ribonuclease/angiogenin inhibitor 1	0.309628	5.88145e-05	0.000236608
ENSG00000023330	ALAS1	5'-aminolevulinate synthase 1	-0.836392	1.65576e-09	3.21792e-08
ENSG00000023572	GLRX2	glutaredoxin 2	-0.268109	0.0229223	0.0432711
ENSG00000023608	SNAPC1	small nuclear RNA activating complex polypeptide 1	-0.60349	2.5398e-05	0.000114683
ENSG00000023734	STRAP	serine/threonine kinase receptor associated protein	-0.308695	1.60681e-05	7.70754e-05
ENSG00000023902	PLEKHO1	pleckstrin homology domain containing O1	-0.889895	2.74852e-09	4.99078e-08
ENSG00000023909	GCLM	glutamate-cysteine ligase modifier subunit	-0.804169	6.48804e-10	1.4559e-08
ENSG00000024048	UBR2	ubiquitin protein ligase E3 component n-recognin 2	0.295075	0.000450047	0.00139889
ENSG00000024422	EHD2	EH domain containing 2	0.606821	4.57642e-08	5.2073e-07
ENSG00000024526	DEPDC1	DEP domain containing 1	-3.81328	4.0765e-12	2.14167e-10
ENSG00000025156	HSF2	heat shock transcription factor 2	-0.241873	0.001893	0.00492876
ENSG00000025293	PHF20	PHD finger protein 20	0.212014	0.000162424	0.000574915
ENSG00000025434	NR1H3	nuclear receptor subfamily 1 group H member 3	0.337144	0.00361092	0.00869222
ENSG00000025770	NCAPH2	non-SMC condensin II complex subunit H2	-1.29326	3.24693e-15	1.14806e-12
ENSG00000026025	VIM	vimentin	0.570916	3.10112e-08	3.76839e-07
ENSG00000026103	FAS	Fas cell surface death receptor	0.381588	0.00014083	0.000507612
ENSG00000026297	RNASET2	ribonuclease T2	0.423282	0.0101332	0.0213124
ENSG00000026559	KCNG1	potassium voltage-gated channel modifier subfamily G member 1	-1.38818	6.5931e-06	3.584e-05
ENSG00000026652	AGPAT4	1-acylglycerol-3-phosphate O-acyltransferase 4	-0.523188	0.00024552	0.000824219
ENSG00000026950	BTN3A1	butyrophilin subfamily 3 member A1	0.607257	0.000767101	0.00222502
ENSG00000027001	MIPEP	mitochondrial intermediate peptidase	-0.576185	1.18743e-07	1.15386e-06
ENSG00000027847	B4GALT7	beta-1,4-galactosyltransferase 7	0.270326	0.000216989	0.000739943
ENSG00000028137	TNFRSF1B	TNF receptor superfamily member 1B	-0.970816	2.55658e-05	0.000115352
ENSG00000028203	VEZT	vezatin, adherens junctions transmembrane protein	0.384631	1.88335e-06	1.21077e-05
ENSG00000028277	POU2F2	POU class 2 homeobox 2	0.92665	0.00348468	0.00842845
ENSG00000028310	BRD9	bromodomain containing 9	-0.298165	7.12787e-05	0.000279263
ENSG00000028528	SNX1	sorting nexin 1	0.228503	0.00211005	0.00541898
ENSG00000028839	TBPL1	TATA-box binding protein like 1	-0.589302	1.01508e-07	1.0091e-06
ENSG00000029153	ARNTL2	aryl hydrocarbon receptor nuclear translocator like 2	-0.649638	0.00147042	0.0039487
ENSG00000029363	BCLAF1	BCL2 associated transcription factor 1	-0.42766	2.75432e-08	3.41493e-07
ENSG00000029534	ANK1	ankyrin 1	0.958056	0.00264079	0.0065908
ENSG00000029639	TFB1M	transcription factor B1, mitochondrial	-0.485117	5.3852e-05	0.000219184
ENSG00000029993	HMGB3	high mobility group box 3	-1.85753	9.78849e-13	6.82304e-11
ENSG00000030066	NUP160	nucleoporin 160	-0.779047	1.59282e-12	9.92987e-11
ENSG00000030582	GRN	granulin precursor	0.572179	1.07137e-05	5.45387e-05
ENSG00000031081	ARHGAP31	Rho GTPase activating protein 31	-0.460621	6.02541e-05	0.000241576
ENSG00000031691	CENPQ	centromere protein Q	-2.48175	1.66279e-11	6.89456e-10
ENSG00000031698	SARS1	seryl-tRNA synthetase 1	-0.274564	0.0109794	0.0228453
ENSG00000031823	RANBP3	RAN binding protein 3	-0.147432	0.00241555	0.00609396
ENSG00000032219	ARID4A	AT-rich interaction domain 4A	0.524253	1.18297e-06	8.12113e-06
ENSG00000032444	PNPLA6	patatin like phospholipase domain containing 6	0.396894	9.26499e-07	6.59842e-06
ENSG00000032742	IFT88	intraflagellar transport 88	-0.437532	0.000105002	0.000393534
ENSG00000033011	ALG1	ALG1 chitobiosyldiphosphodolichol beta-mannosyltransferase	-0.31734	4.02457e-05	0.000170222
ENSG00000033030	ZCCHC8	zinc finger CCHC-type containing 8	-0.68072	4.9475e-09	8.14842e-08
ENSG00000033050	ABCF2	ATP binding cassette subfamily F member 2	-0.515818	1.96187e-07	1.75695e-06
ENSG00000033100	CHPF2	chondroitin polymerizing factor 2	0.379311	0.000160893	0.000570177
ENSG00000033178	UBA6	ubiquitin like modifier activating enzyme 6	-0.367324	0.00446306	0.010448
ENSG00000033327	GAB2	GRB2 associated binding protein 2	0.264139	0.012626	0.0257568
ENSG00000033627	ATP6V0A1	ATPase H+ transporting V0 subunit a1	1.39152	1.62623e-13	1.71384e-11
ENSG00000033800	PIAS1	protein inhibitor of activated STAT 1	-0.185095	0.00177212	0.00465234
ENSG00000033867	SLC4A7	solute carrier family 4 member 7	0.348775	0.0182164	0.0354575
ENSG00000034510	TMSB10	thymosin beta 10	0.266831	0.00262105	0.00654986
ENSG00000034533	ASTE1	asteroid homolog 1	-0.424552	0.00010542	0.000394855
ENSG00000034713	GABARAPL2	GABA type A receptor associated protein like 2	0.272206	4.10622e-05	0.000173014
ENSG00000035115	SH3YL1	SH3 and SYLF domain containing 1	0.625329	2.64731e-06	1.61902e-05
ENSG00000035141	FAM136A	family with sequence similarity 136 member A	-0.416905	9.60333e-06	4.98028e-05
ENSG00000035403	VCL	vinculin	0.415739	3.22039e-06	1.90884e-05
ENSG00000035499	DEPDC1B	DEP domain containing 1B	-3.34233	8.62123e-11	2.70636e-09
ENSG00000035664	DAPK2	death associated protein kinase 2	1.38303	7.81192e-08	8.1311e-07
ENSG00000035681	NSMAF	neutral sphingomyelinase activation associated factor	-0.156706	0.0246934	0.0461812
ENSG00000035687	ADSS2	adenylosuccinate synthase 2	-0.99999	2.37431e-11	9.39708e-10
ENSG00000035862	TIMP2	TIMP metallopeptidase inhibitor 2	0.538669	8.6846e-06	4.5667e-05
ENSG00000035928	RFC1	replication factor C subunit 1	-0.407462	9.25793e-06	4.82093e-05
ENSG00000036257	CUL3	cullin 3	-0.297663	8.27424e-06	4.36909e-05
ENSG00000036530	CYP46A1	cytochrome P450 family 46 subfamily A member 1	0.83815	1.97736e-05	9.22265e-05
ENSG00000036549	ZZZ3	zinc finger ZZ-type containing 3	-0.403103	5.28972e-07	4.05606e-06
ENSG00000036672	USP2	ubiquitin specific peptidase 2	1.67066	4.72396e-05	0.000195653
ENSG00000037042	TUBG2	tubulin gamma 2	0.586215	1.37402e-06	9.23931e-06
ENSG00000037241	RPL26L1	ribosomal protein L26 like 1	-0.364867	0.000982557	0.00276921
ENSG00000037474	NSUN2	NOP2/Sun RNA methyltransferase 2	-0.470157	2.89115e-05	0.000127938
ENSG00000037749	MFAP3	microfibril associated protein 3	-0.323116	2.47176e-05	0.000111924
ENSG00000037897	METTL1	methyltransferase like 1	-0.820758	5.23646e-07	4.02469e-06
ENSG00000038002	AGA	aspartylglucosaminidase	0.39718	0.000484126	0.00149043
ENSG00000038210	PI4K2B	phosphatidylinositol 4-kinase type 2 beta	-0.433385	2.45117e-05	0.000111163
ENSG00000038274	MAT2B	methionine adenosyltransferase 2B	-0.376824	9.22966e-08	9.31117e-07
ENSG00000038427	VCAN	versican	0.671321	3.95541e-05	0.000167657
ENSG00000038532	CLEC16A	C-type lectin domain containing 16A	-0.203825	0.000916018	0.00260323
ENSG00000038945	MSR1	macrophage scavenger receptor 1	2.23521	7.21172e-06	3.87503e-05
ENSG00000039123	MTREX	Mtr4 exosome RNA helicase	-0.296439	0.000168112	0.000591994
ENSG00000039319	ZFYVE16	zinc finger FYVE-type containing 16	-0.252282	0.00126907	0.00346581
ENSG00000040199	PHLPP2	PH domain and leucine rich repeat protein phosphatase 2	-0.320691	0.00402219	0.00955878
ENSG00000040275	SPDL1	spindle apparatus coiled-coil protein 1	-2.06881	4.5133e-14	6.24281e-12
ENSG00000040341	STAU2	staufen double-stranded RNA binding protein 2	0.232075	0.0145654	0.029162
ENSG00000040531	CTNS	cystinosin, lysosomal cystine transporter	0.21767	0.0189469	0.0366898
ENSG00000040633	PHF23	PHD finger protein 23	-0.186593	0.00306156	0.00751593
ENSG00000040731	CDH10	cadherin 10	2.85251	2.61351e-07	2.23537e-06
ENSG00000040933	INPP4A	inositol polyphosphate-4-phosphatase type I A	0.218776	0.000609494	0.0018176
ENSG00000041357	PSMA4	proteasome 20S subunit alpha 4	-0.440112	1.92722e-08	2.5388e-07
ENSG00000041515	MYO16	myosin XVI	-1.76709	0.011892	0.0244681
ENSG00000041802	LSG1	large 60S subunit nuclear export GTPase 1	-0.615465	1.37458e-06	9.23956e-06
ENSG00000041880	PARP3	poly(ADP-ribose) polymerase family member 3	0.667175	5.95877e-09	9.53888e-08
ENSG00000042062	RIPOR3	RIPOR family member 3	1.05913	3.4261e-06	2.01525e-05
ENSG00000042088	TDP1	tyrosyl-DNA phosphodiesterase 1	-1.08475	2.41475e-12	1.40105e-10
ENSG00000042317	SPATA7	spermatogenesis associated 7	0.350568	0.00118281	0.00325941
ENSG00000042429	MED17	mediator complex subunit 17	-0.421181	2.08683e-06	1.32143e-05
ENSG00000042445	RETSAT	retinol saturase	0.723907	9.8576e-12	4.4866e-10
ENSG00000042493	CAPG	capping actin protein, gelsolin like	1.00197	3.40271e-10	8.43767e-09
ENSG00000042832	TG	thyroglobulin	0.815702	0.021596	0.041127
ENSG00000043514	TRIT1	tRNA isopentenyltransferase 1	-0.298522	0.00532507	0.0121825
ENSG00000044090	CUL7	cullin 7	0.389815	0.000293559	0.000962672
ENSG00000044115	CTNNA1	catenin alpha 1	0.321948	8.09937e-08	8.35429e-07
ENSG00000044446	PHKA2	phosphorylase kinase regulatory subunit alpha 2	0.442589	9.82526e-05	0.000370672
ENSG00000044459	CNTLN	centlein	-0.52403	1.9282e-06	1.23449e-05
ENSG00000046647	GEMIN8	gem nuclear organelle associated protein 8	0.261137	0.0124471	0.025424
ENSG00000046651	OFD1	OFD1 centriole and centriolar satellite protein	0.307531	0.00102286	0.00286774
ENSG00000047056	WDR37	WD repeat domain 37	0.174078	0.00926193	0.0197308
ENSG00000047315	POLR2B	RNA polymerase II subunit B	-0.199157	0.000145584	0.000522834
ENSG00000047346	FAM214A	family with sequence similarity 214 member A	1.04109	4.16762e-09	7.08816e-08
ENSG00000047410	TPR	translocated promoter region, nuclear basket protein	-0.36402	5.81654e-06	3.21016e-05
ENSG00000047578	KATNIP	katanin interacting protein	0.492512	4.55458e-08	5.18911e-07
ENSG00000047621	C12orf4	chromosome 12 open reading frame 4	-0.309964	0.000411619	0.00129652
ENSG00000047634	SCML1	Scm polycomb group protein like 1	-0.757582	1.45367e-08	1.99204e-07
ENSG00000047648	ARHGAP6	Rho GTPase activating protein 6	1.27423	0.000163559	0.000578008
ENSG00000047849	MAP4	microtubule associated protein 4	0.376786	4.80176e-08	5.41498e-07
ENSG00000047932	GOPC	golgi associated PDZ and coiled-coil motif containing	0.200881	0.00315234	0.00771526
ENSG00000048028	USP28	ubiquitin specific peptidase 28	-0.473847	6.13109e-08	6.61492e-07
ENSG00000048052	HDAC9	histone deacetylase 9	1.19189	2.97544e-08	3.64064e-07
ENSG00000048140	TSPAN17	tetraspanin 17	0.425666	1.35714e-06	9.14115e-06
ENSG00000048162	NOP16	NOP16 nucleolar protein	-0.963752	4.67615e-07	3.65686e-06
ENSG00000048342	CC2D2A	coiled-coil and C2 domain containing 2A	0.618253	2.23436e-08	2.87495e-07
ENSG00000048392	RRM2B	ribonucleotide reductase regulatory TP53 inducible subunit M2B	0.74719	1.18867e-07	1.15444e-06
ENSG00000048405	ZNF800	zinc finger protein 800	-0.171429	0.0152947	0.0304158
ENSG00000048471	SNX29	sorting nexin 29	0.844441	1.56224e-08	2.1195e-07
ENSG00000048544	MRPS10	mitochondrial ribosomal protein S10	-0.508893	1.06953e-09	2.1993e-08
ENSG00000048649	RSF1	remodeling and spacing factor 1	0.212581	0.00297039	0.00731748
ENSG00000048740	CELF2	CUGBP Elav-like family member 2	1.20715	5.95766e-05	0.000239184
ENSG00000048991	R3HDM1	R3H domain containing 1	-0.55951	2.04476e-09	3.86366e-08
ENSG00000049089	COL9A2	collagen type IX alpha 2 chain	1.13158	2.4087e-06	1.49216e-05
ENSG00000049167	ERCC8	ERCC excision repair 8, CSA ubiquitin ligase complex subunit	-0.249005	0.00963431	0.0203989
ENSG00000049192	ADAMTS6	ADAM metallopeptidase with thrombospondin type 1 motif 6	-0.612764	5.25578e-05	0.000214657
ENSG00000049239	H6PD	hexose-6-phosphate dehydrogenase/glucose 1-dehydrogenase	0.547953	5.12213e-05	0.00020973
ENSG00000049245	VAMP3	vesicle associated membrane protein 3	0.280735	2.76324e-05	0.000122922
ENSG00000049246	PER3	period circadian regulator 3	-1.7212	1.19984e-11	5.32411e-10
ENSG00000049283	EPN3	epsin 3	1.50509	0.0016389	0.00434188
ENSG00000049323	LTBP1	latent transforming growth factor beta binding protein 1	0.636317	9.32114e-05	0.000353309
ENSG00000049449	RCN1	reticulocalbin 1	0.304094	0.000332074	0.00107405
ENSG00000049540	ELN	elastin	-2.153	3.11486e-06	1.85994e-05
ENSG00000049541	RFC2	replication factor C subunit 2	-1.29176	3.56967e-10	8.76575e-09
ENSG00000049618	ARID1B	AT-rich interaction domain 1B	-0.169252	0.0131577	0.026722
ENSG00000049769	PPP1R3F	protein phosphatase 1 regulatory subunit 3F	0.237762	0.0253676	0.047312
ENSG00000049860	HEXB	hexosaminidase subunit beta	0.386542	5.2418e-06	2.92948e-05
ENSG00000050130	JKAMP	JNK1/MAPK8 associated membrane protein	-0.205786	0.000952552	0.00269666
ENSG00000050327	ARHGEF5	Rho guanine nucleotide exchange factor 5	0.676061	0.000394169	0.00124955
ENSG00000050344	NFE2L3	nuclear factor, erythroid 2 like 3	0.729755	0.00179264	0.00469855
ENSG00000050393	MCUR1	mitochondrial calcium uniporter regulator 1	-0.448433	8.21826e-07	5.93895e-06
ENSG00000050426	LETMD1	LETM1 domain containing 1	0.55267	2.02297e-06	1.28791e-05
ENSG00000050748	MAPK9	mitogen-activated protein kinase 9	-0.386634	1.37704e-06	9.24551e-06
ENSG00000050820	BCAR1	BCAR1 scaffold protein, Cas family member	-0.312306	0.000942215	0.00267124
ENSG00000051180	RAD51	RAD51 recombinase	-2.73089	3.44207e-12	1.86938e-10
ENSG00000051341	POLQ	DNA polymerase theta	-3.01839	4.1409e-10	9.88067e-09
ENSG00000051523	CYBA	cytochrome b-245 alpha chain	0.677171	4.22699e-07	3.37112e-06
ENSG00000051596	THOC3	THO complex 3	-1.04792	3.67911e-09	6.36741e-08
ENSG00000051825	MPHOSPH9	M-phase phosphoprotein 9	-0.964046	3.09488e-10	7.81667e-09
ENSG00000052126	PLEKHA5	pleckstrin homology domain containing A5	0.238132	0.00253733	0.00636398
ENSG00000052749	RRP12	ribosomal RNA processing 12 homolog	-0.636286	5.97237e-05	0.000239721
ENSG00000052795	FNIP2	folliculin interacting protein 2	-0.319622	0.00458385	0.0106926
ENSG00000052802	MSMO1	methylsterol monooxygenase 1	1.22468	2.33313e-08	2.97609e-07
ENSG00000053254	FOXN3	forkhead box N3	0.458911	0.000223729	0.000760001
ENSG00000053371	AKR7A2	aldo-keto reductase family 7 member A2	0.2377	0.0069828	0.0154538
ENSG00000053372	MRTO4	MRT4 homolog, ribosome maturation factor	-1.04652	4.9287e-08	5.53512e-07
ENSG00000053501	USE1	unconventional SNARE in the ER 1	0.196804	0.00694895	0.0153885
ENSG00000053702	NRIP2	nuclear receptor interacting protein 2	0.561306	0.00667826	0.0148634
ENSG00000053747	LAMA3	laminin subunit alpha 3	1.23342	0.000815755	0.00234768
ENSG00000053900	ANAPC4	anaphase promoting complex subunit 4	-0.276538	8.3724e-05	0.000322457
ENSG00000054118	THRAP3	thyroid hormone receptor associated protein 3	-0.294688	9.52344e-06	4.94546e-05
ENSG00000054148	PHPT1	phosphohistidine phosphatase 1	0.465119	1.04186e-05	5.33589e-05
ENSG00000054219	LY75	lymphocyte antigen 75	1.45943	0.00718779	0.0158461
ENSG00000054267	ARID4B	AT-rich interaction domain 4B	0.310734	0.000235598	0.000794981
ENSG00000054282	SDCCAG8	SHH signaling and ciliogenesis regulator SDCCAG8	0.527605	0.00046925	0.00145221
ENSG00000054356	PTPRN	protein tyrosine phosphatase receptor type N	1.12629	0.000385935	0.00122521
ENSG00000054392	HHAT	hedgehog acyltransferase	1.53424	4.61938e-07	3.62206e-06
ENSG00000054523	KIF1B	kinesin family member 1B	0.66497	4.07033e-08	4.74463e-07
ENSG00000054611	TBC1D22A	TBC1 domain family member 22A	0.31338	1.4805e-06	9.8468e-06
ENSG00000054654	SYNE2	spectrin repeat containing nuclear envelope protein 2	-1.16801	0.000517723	0.00158039
ENSG00000054793	ATP9A	ATPase phospholipid transporting 9A (putative)	0.777273	2.21395e-07	1.94435e-06
ENSG00000054967	RELT	RELT TNF receptor	-1.07453	3.52637e-05	0.000152168
ENSG00000054983	GALC	galactosylceramidase	0.54254	7.48735e-07	5.47557e-06
ENSG00000055044	NOP58	NOP58 ribonucleoprotein	-0.573395	5.85578e-05	0.000235736
ENSG00000055130	CUL1	cullin 1	-0.288402	8.85378e-06	4.6405e-05
ENSG00000055163	CYFIP2	cytoplasmic FMR1 interacting protein 2	1.66279	9.78442e-09	1.42932e-07
ENSG00000055211	GINM1	glycoprotein integral membrane 1	0.187403	0.0164889	0.0325276
ENSG00000055332	EIF2AK2	eukaryotic translation initiation factor 2 alpha kinase 2	0.231746	0.00434507	0.0102083
ENSG00000055609	KMT2C	lysine methyltransferase 2C	0.359647	0.000973396	0.0027471
ENSG00000055732	MCOLN3	mucolipin TRP cation channel 3	1.24684	0.00144559	0.00389146
ENSG00000055917	PUM2	pumilio RNA binding family member 2	-0.473555	3.84046e-11	1.41362e-09
ENSG00000055955	ITIH4	inter-alpha-trypsin inhibitor heavy chain 4	1.43524	0.00267839	0.00667336
ENSG00000056050	HPF1	histone PARylation factor 1	-0.375516	0.000121849	0.000448231
ENSG00000056998	GYG2	glycogenin 2	1.30438	0.0004437	0.00138232
ENSG00000057657	PRDM1	PR/SET domain 1	1.09228	9.29559e-07	6.61339e-06
ENSG00000057663	ATG5	autophagy related 5	-0.458567	1.14929e-08	1.63439e-07
ENSG00000057757	PITHD1	PITH domain containing 1	-0.448591	5.04777e-07	3.90265e-06
ENSG00000058056	USP13	ubiquitin specific peptidase 13	-0.82558	2.91703e-07	2.46285e-06
ENSG00000058262	SEC61A1	SEC61 translocon subunit alpha 1	0.141586	0.0142914	0.0286848
ENSG00000058453	CROCC	ciliary rootlet coiled-coil, rootletin	0.378113	3.39602e-05	0.000147152
ENSG00000058600	POLR3E	RNA polymerase III subunit E	-0.344335	0.000268089	0.000889694
ENSG00000058668	ATP2B4	ATPase plasma membrane Ca2+ transporting 4	0.638375	6.57969e-07	4.89468e-06
ENSG00000058804	NDC1	NDC1 transmembrane nucleoporin	-2.21135	6.99722e-15	1.74817e-12
ENSG00000059122	FLYWCH1	FLYWCH-type zinc finger 1	0.228581	0.00407341	0.00966235
ENSG00000059377	TBXAS1	thromboxane A synthase 1	-0.888851	0.000293183	0.000961795
ENSG00000059691	GATB	glutamyl-tRNA amidotransferase subunit B	-0.194674	0.00698955	0.0154629
ENSG00000059728	MXD1	MAX dimerization protein 1	0.321137	0.00650994	0.0145418
ENSG00000059758	CDK17	cyclin dependent kinase 17	-0.470237	8.16123e-05	0.000314871
ENSG00000059769	DNAJC25	DnaJ heat shock protein family (Hsp40) member C25	-0.259099	0.009642	0.0204095
ENSG00000059915	PSD	pleckstrin and Sec7 domain containing	0.627424	0.00753522	0.016497
ENSG00000060069	CTDP1	CTD phosphatase subunit 1	-0.193696	0.000934457	0.0026501
ENSG00000060138	YBX3	Y-box binding protein 3	0.223448	0.00426962	0.0100617
ENSG00000060339	CCAR1	cell division cycle and apoptosis regulator 1	-0.300005	4.30998e-05	0.000180739
ENSG00000060642	PIGV	phosphatidylinositol glycan anchor biosynthesis class V	0.485788	4.85923e-05	0.000200542
ENSG00000060688	SNRNP40	small nuclear ribonucleoprotein U5 subunit 40	-1.10493	4.75543e-13	3.7935e-11
ENSG00000060749	QSER1	glutamine and serine rich 1	-0.693932	2.24447e-09	4.19007e-08
ENSG00000060762	MPC1	mitochondrial pyruvate carrier 1	0.316005	0.00381198	0.00911426
ENSG00000060971	ACAA1	acetyl-CoA acyltransferase 1	0.899193	2.22069e-14	3.82172e-12
ENSG00000061273	HDAC7	histone deacetylase 7	0.203675	0.00169593	0.00447621
ENSG00000061337	LZTS1	leucine zipper tumor suppressor 1	-1.15642	0.00594526	0.0134278
ENSG00000061656	SPAG4	sperm associated antigen 4	0.644152	0.000844186	0.00242085
ENSG00000061794	MRPS35	mitochondrial ribosomal protein S35	-0.46319	2.22538e-06	1.39668e-05
ENSG00000061938	TNK2	tyrosine kinase non receptor 2	0.675745	4.77598e-09	7.90268e-08
ENSG00000061987	MON2	MON2 homolog, regulator of endosome-to-Golgi trafficking	0.33767	4.53923e-06	2.58581e-05
ENSG00000062194	GPBP1	GC-rich promoter binding protein 1	-0.169131	0.00290125	0.0071611
ENSG00000062485	CS	citrate synthase	-0.500846	1.12e-08	1.5953e-07
ENSG00000062650	WAPL	WAPL cohesin release factor	-0.310784	6.29287e-06	3.44193e-05
ENSG00000062716	VMP1	vacuole membrane protein 1	-0.184266	0.0103757	0.0217727
ENSG00000062725	APPBP2	amyloid beta precursor protein binding protein 2	0.187926	0.00360291	0.00867886
ENSG00000062822	POLD1	DNA polymerase delta 1, catalytic subunit	-1.74688	7.84359e-14	9.91935e-12
ENSG00000063046	EIF4B	eukaryotic translation initiation factor 4B	0.436555	8.94719e-07	6.40299e-06
ENSG00000063176	SPHK2	sphingosine kinase 2	0.348293	1.98831e-05	9.26883e-05
ENSG00000063180	CA11	carbonic anhydrase 11	1.25461	0.00594946	0.0134356
ENSG00000063244	U2AF2	U2 small nuclear RNA auxiliary factor 2	-0.425842	9.60582e-09	1.40787e-07
ENSG00000063660	GPC1	glypican 1	0.671614	2.93522e-08	3.59889e-07
ENSG00000063854	HAGH	hydroxyacylglutathione hydrolase	0.452649	1.57323e-05	7.57564e-05
ENSG00000063978	RNF4	ring finger protein 4	-0.441975	2.43407e-07	2.10631e-06
ENSG00000064102	INTS13	integrator complex subunit 13	-0.684963	1.76095e-07	1.59967e-06
ENSG00000064115	TM7SF3	transmembrane 7 superfamily member 3	0.549441	1.29826e-08	1.81419e-07
ENSG00000064199	SPA17	sperm autoantigenic protein 17	-0.81086	2.6676e-07	2.27395e-06
ENSG00000064201	TSPAN32	tetraspanin 32	0.72352	0.0193815	0.0373883
ENSG00000064309	CDON	cell adhesion associated, oncogene regulated	1.80953	0.000171891	0.000603237
ENSG00000064313	TAF2	TATA-box binding protein associated factor 2	-0.23336	0.000256186	0.000855807
ENSG00000064393	HIPK2	homeodomain interacting protein kinase 2	-0.491166	0.000379468	0.00120792
ENSG00000064419	TNPO3	transportin 3	-0.430004	5.20453e-08	5.77358e-07
ENSG00000064489			-0.901552	0.00574773	0.0130299
ENSG00000064490	RFXANK	regulatory factor X associated ankyrin containing protein	-0.286839	0.000311134	0.00101411
ENSG00000064545	TMEM161A	transmembrane protein 161A	0.228723	0.0052341	0.0120132
ENSG00000064547	LPAR2	lysophosphatidic acid receptor 2	1.19827	9.15499e-08	9.24111e-07
ENSG00000064601	CTSA	cathepsin A	0.318317	0.00186694	0.0048695
ENSG00000064651	SLC12A2	solute carrier family 12 member 2	-0.502385	4.06099e-05	0.000171394
ENSG00000064655	EYA2	EYA transcriptional coactivator and phosphatase 2	-2.05197	0.00456545	0.0106553
ENSG00000064666	CNN2	calponin 2	0.374321	0.00187396	0.00488282
ENSG00000064687	ABCA7	ATP binding cassette subfamily A member 7	1.78273	2.68284e-08	3.34977e-07
ENSG00000064703	DDX20	DEAD-box helicase 20	-0.735812	4.66681e-09	7.7583e-08
ENSG00000064726	BTBD1	BTB domain containing 1	0.241712	0.000241693	0.000812603
ENSG00000064787	BCAS1	brain enriched myelin associated protein 1	2.11542	0.000464791	0.00143992
ENSG00000064989	CALCRL	calcitonin receptor like receptor	-0.861885	0.0162228	0.0320528
ENSG00000064995	TAF11	TATA-box binding protein associated factor 11	-0.322504	5.57613e-05	0.000225813
ENSG00000064999	ANKS1A	ankyrin repeat and sterile alpha motif domain containing 1A	0.448251	4.00518e-07	3.21449e-06
ENSG00000065029	ZNF76	zinc finger protein 76	-0.197667	0.00851237	0.0183214
ENSG00000065135	GNAI3	G protein subunit alpha i3	-0.470685	8.89426e-09	1.31997e-07
ENSG00000065150	IPO5	importin 5	-0.431808	3.56022e-07	2.91552e-06
ENSG00000065154	OAT	ornithine aminotransferase	0.398546	8.43367e-06	4.44796e-05
ENSG00000065183	WDR3	WD repeat domain 3	-0.502325	2.23283e-05	0.000102468
ENSG00000065243	PKN2	protein kinase N2	-0.226016	0.000517828	0.00158044
ENSG00000065268	WDR18	WD repeat domain 18	-0.632784	1.53098e-07	1.42289e-06
ENSG00000065308	TRAM2	translocation associated membrane protein 2	0.693975	8.68599e-09	1.29769e-07
ENSG00000065328	MCM10	minichromosome maintenance 10 replication initiation factor	-3.63351	1.81103e-08	2.40182e-07
ENSG00000065357	DGKA	diacylglycerol kinase alpha	1.10401	7.33369e-13	5.34333e-11
ENSG00000065413	ANKRD44	ankyrin repeat domain 44	-0.404039	0.00399997	0.00951108
ENSG00000065427	KARS1	lysyl-tRNA synthetase 1	-0.442193	4.71226e-07	3.67373e-06
ENSG00000065457	ADAT1	adenosine deaminase tRNA specific 1	-0.530919	2.74154e-06	1.66515e-05
ENSG00000065485	PDIA5	protein disulfide isomerase family A member 5	0.446248	4.9941e-06	2.807e-05
ENSG00000065518	NDUFB4	NADH:ubiquinone oxidoreductase subunit B4	-0.200691	0.000980919	0.00276614
ENSG00000065526	SPEN	spen family transcriptional repressor	-0.321866	0.000405262	0.001279
ENSG00000065548	ZC3H15	zinc finger CCCH-type containing 15	-0.356878	3.93279e-05	0.000167018
ENSG00000065615	CYB5R4	cytochrome b5 reductase 4	-0.293796	0.00083832	0.00240598
ENSG00000065618	COL17A1	collagen type XVII alpha 1 chain	-1.30311	0.000442861	0.00138043
ENSG00000065809	FAM107B	family with sequence similarity 107 member B	-1.09476	9.82691e-06	5.07987e-05
ENSG00000065833	ME1	malic enzyme 1	0.385146	0.0057568	0.0130488
ENSG00000065882	TBC1D1	TBC1 domain family member 1	-0.606972	7.6203e-08	7.95504e-07
ENSG00000065911	MTHFD2	methylenetetrahydrofolate dehydrogenase (NADP+ dependent) 2, methenyltetrahydrofolate cyclohydrolase	-1.55104	1.22979e-07	1.18656e-06
ENSG00000065923	SLC9A7	solute carrier family 9 member A7	1.12519	4.18196e-10	9.91185e-09
ENSG00000065970	FOXJ2	forkhead box J2	-0.454694	2.18176e-10	5.84923e-09
ENSG00000065978	YBX1	Y-box binding protein 1	-0.202339	0.00861643	0.0185161
ENSG00000065989	PDE4A	phosphodiesterase 4A	0.25396	0.00244637	0.00616292
ENSG00000066027	PPP2R5A	protein phosphatase 2 regulatory subunit B'alpha	0.219682	0.00338515	0.00820903
ENSG00000066044	ELAVL1	ELAV like RNA binding protein 1	-0.613994	1.59251e-10	4.47547e-09
ENSG00000066084	DIP2B	disco interacting protein 2 homolog B	-0.529569	0.000109814	0.000409317
ENSG00000066117	SMARCD1	SWI/SNF related, matrix associated, actin dependent regulator of chromatin, subfamily d, member 1	-0.273287	0.000130725	0.000476328
ENSG00000066136	NFYC	nuclear transcription factor Y subunit gamma	-0.514177	8.92884e-11	2.79302e-09
ENSG00000066185	ZMYND12	zinc finger MYND-type containing 12	2.10756	3.09433e-05	0.000135573
ENSG00000066279	ASPM	assembly factor for spindle microtubules	-3.54247	1.15371e-13	1.31444e-11
ENSG00000066379	POLR1H	RNA polymerase I subunit H	-0.356073	0.00128428	0.00350196
ENSG00000066405	CLDN18	claudin 18	1.00241	0.00118907	0.00327462
ENSG00000066557	LRRC40	leucine rich repeat containing 40	-0.510585	2.95222e-06	1.77544e-05
ENSG00000066629	EML1	EMAP like 1	-0.406129	0.000130783	0.000476442
ENSG00000066654	THUMPD1	THUMP domain containing 1	-0.330819	2.77178e-05	0.000123241
ENSG00000066697	MSANTD3	Myb/SANT DNA binding domain containing 3	-0.262659	0.00759415	0.0166034
ENSG00000066855	MTFR1	mitochondrial fission regulator 1	-0.575305	4.24216e-08	4.92508e-07
ENSG00000067057	PFKP	phosphofructokinase, platelet	-1.04249	1.37139e-09	2.72203e-08
ENSG00000067064	IDI1	isopentenyl-diphosphate delta isomerase 1	0.395486	0.000120443	0.000443703
ENSG00000067066	SP100	SP100 nuclear antigen	0.259744	0.000815566	0.00234752
ENSG00000067113	PLPP1	phospholipid phosphatase 1	0.809998	1.3331e-05	6.56367e-05
ENSG00000067177	PHKA1	phosphorylase kinase regulatory subunit alpha 1	1.12938	1.86568e-06	1.2016e-05
ENSG00000067191	CACNB1	calcium voltage-gated channel auxiliary subunit beta 1	0.311365	0.00757313	0.0165616
ENSG00000067221	STOML1	stomatin like 1	0.28603	0.000658582	0.00194499
ENSG00000067225	PKM	pyruvate kinase M1/2	0.189795	0.000992027	0.00279057
ENSG00000067334	DNTTIP2	deoxynucleotidyltransferase terminal interacting protein 2	-0.462283	5.55911e-05	0.000225381
ENSG00000067365	METTL22	methyltransferase like 22	0.28501	0.000325289	0.00105481
ENSG00000067445	TRO	trophinin	0.59904	0.000221514	0.000753342
ENSG00000067533	RRP15	ribosomal RNA processing 15 homolog	-0.549245	0.000995448	0.00279841
ENSG00000067596	DHX8	DEAH-box helicase 8	-0.243465	1.63052e-05	7.80649e-05
ENSG00000067606	PRKCZ	protein kinase C zeta	1.13159	1.18414e-05	5.94252e-05
ENSG00000067715	SYT1	synaptotagmin 1	1.09064	0.0111891	0.0232162
ENSG00000067798	NAV3	neuron navigator 3	-0.854318	9.22743e-05	0.000350057
ENSG00000067836	ROGDI	rogdi atypical leucine zipper	0.505003	4.37611e-07	3.46507e-06
ENSG00000067840	PDZD4	PDZ domain containing 4	-0.816892	0.0202672	0.0388766
ENSG00000067955	CBFB	core-binding factor subunit beta	-1.05101	1.21087e-08	1.71233e-07
ENSG00000068024	HDAC4	histone deacetylase 4	-0.366107	0.00651962	0.0145543
ENSG00000068028	RASSF1	Ras association domain family member 1	-0.386729	7.10197e-07	5.237e-06
ENSG00000068078	FGFR3	fibroblast growth factor receptor 3	-1.8414	7.67323e-06	4.09048e-05
ENSG00000068079	IFI35	interferon induced protein 35	0.65323	0.00135626	0.00367953
ENSG00000068120	COASY	Coenzyme A synthase	-0.310836	1.73523e-06	1.13116e-05
ENSG00000068305	MEF2A	myocyte enhancer factor 2A	0.381067	0.000424404	0.00133111
ENSG00000068308	OTUD5	OTU deubiquitinase 5	0.15559	0.00765124	0.0167097
ENSG00000068323	TFE3	transcription factor binding to IGHM enhancer 3	0.185565	0.000665728	0.00196445
ENSG00000068354	TBC1D25	TBC1 domain family member 25	0.201233	0.000478791	0.0014768
ENSG00000068383	INPP5A	inositol polyphosphate-5-phosphatase A	0.228233	0.00689311	0.0152859
ENSG00000068400	GRIPAP1	GRIP1 associated protein 1	0.479628	2.01107e-06	1.28171e-05
ENSG00000068438	FTSJ1	FtsJ RNA 2'-O-methyltransferase 1	-0.418986	0.000125288	0.000459735
ENSG00000068489	PRR11	proline rich 11	-2.78727	1.58254e-14	2.91863e-12
ENSG00000068654	POLR1A	RNA polymerase I subunit A	-0.230284	0.0130433	0.0265135
ENSG00000068697	LAPTM4A	lysosomal protein transmembrane 4 alpha	0.207939	0.0242903	0.0455187
ENSG00000068745	IP6K2	inositol hexakisphosphate kinase 2	0.517586	3.37633e-08	4.05275e-07
ENSG00000068784	SRBD1	S1 RNA binding domain 1	-0.522792	2.39554e-06	1.48506e-05
ENSG00000068796	KIF2A	kinesin family member 2A	-0.398526	5.58228e-07	4.25643e-06
ENSG00000068885	IFT80	intraflagellar transport 80	0.508247	7.03582e-05	0.000276329
ENSG00000068903	SIRT2	sirtuin 2	0.344983	1.76517e-06	1.14898e-05
ENSG00000068912	ERLEC1	endoplasmic reticulum lectin 1	0.365752	1.72177e-05	8.17546e-05
ENSG00000068971	PPP2R5B	protein phosphatase 2 regulatory subunit B'beta	0.551209	1.9776e-08	2.59358e-07
ENSG00000069020	MAST4	microtubule associated serine/threonine kinase family member 4	0.900271	2.62291e-09	4.80732e-08
ENSG00000069248	NUP133	nucleoporin 133	-0.352036	3.0382e-07	2.54815e-06
ENSG00000069275	NUCKS1	nuclear casein kinase and cyclin dependent kinase substrate 1	-0.819652	1.42208e-13	1.54466e-11
ENSG00000069329	VPS35	VPS35 retromer complex component	-0.114368	0.0193977	0.0374154
ENSG00000069424	KCNAB2	potassium voltage-gated channel subfamily A regulatory beta subunit 2	0.411624	0.00422008	0.00996352
ENSG00000069482	GAL	galanin and GMAP prepropeptide	-1.2417	0.0140476	0.0282596
ENSG00000069667	RORA	RAR related orphan receptor A	-0.454982	0.0122549	0.0250821
ENSG00000069702	TGFBR3	transforming growth factor beta receptor 3	1.04153	0.000196859	0.000680016
ENSG00000069812	HES2	hes family bHLH transcription factor 2	1.74209	0.000171653	0.00060252
ENSG00000069849	ATP1B3	ATPase Na+/K+ transporting subunit beta 3	-0.445917	1.06051e-05	5.41417e-05
ENSG00000069869	NEDD4	NEDD4 E3 ubiquitin protein ligase	-0.277794	0.00454172	0.0106069
ENSG00000069943	PIGB	phosphatidylinositol glycan anchor biosynthesis class B	0.343889	0.00247577	0.00622813
ENSG00000069956	MAPK6	mitogen-activated protein kinase 6	-0.292147	0.000530816	0.00161618
ENSG00000069966	GNB5	G protein subunit beta 5	0.164336	0.0145131	0.0290672
ENSG00000069998	HDHD5	haloacid dehalogenase like hydrolase domain containing 5	-0.415009	2.88881e-05	0.000127875
ENSG00000070010	UFD1	ubiquitin recognition factor in ER associated degradation 1	-0.409083	8.32086e-07	6.00574e-06
ENSG00000070047	PHRF1	PHD and ring finger domains 1	-0.26765	0.00017152	0.000602293
ENSG00000070081	NUCB2	nucleobindin 2	0.260928	0.00344313	0.00833706
ENSG00000070087	PFN2	profilin 2	0.584796	4.4308e-05	0.000185236
ENSG00000070182	SPTB	spectrin beta, erythrocytic	-1.98418	7.72116e-05	0.000299629
ENSG00000070214	SLC44A1	solute carrier family 44 member 1	0.339261	0.00523939	0.0120218
ENSG00000070269	TMEM260	transmembrane protein 260	0.371078	6.76801e-06	3.66109e-05
ENSG00000070366	SMG6	SMG6 nonsense mediated mRNA decay factor	0.274343	8.09552e-05	0.000312677
ENSG00000070367	EXOC5	exocyst complex component 5	-0.346418	2.67634e-05	0.00011987
ENSG00000070413	DGCR2	DiGeorge syndrome critical region gene 2	0.293846	1.59587e-05	7.66575e-05
ENSG00000070423	RNF126	ring finger protein 126	-0.602871	2.19789e-06	1.38139e-05
ENSG00000070444	MNT	MAX network transcriptional repressor	0.576494	2.47106e-08	3.11833e-07
ENSG00000070495	JMJD6	jumonji domain containing 6, arginine demethylase and lysine hydroxylase	-0.477194	2.14142e-06	1.3531e-05
ENSG00000070501	POLB	DNA polymerase beta	0.347481	0.00432065	0.0101576
ENSG00000070540	WIPI1	WD repeat domain, phosphoinositide interacting 1	0.881139	7.86686e-07	5.72238e-06
ENSG00000070601	FRMPD1	FERM and PDZ domain containing 1	2.71518	2.04872e-07	1.82e-06
ENSG00000070614	NDST1	N-deacetylase and N-sulfotransferase 1	0.665261	2.43191e-08	3.0755e-07
ENSG00000070669	ASNS	asparagine synthetase (glutamine-hydrolyzing)	-2.42136	2.30073e-06	1.4353e-05
ENSG00000070756	PABPC1	poly(A) binding protein cytoplasmic 1	0.354696	6.56687e-07	4.88719e-06
ENSG00000070759	TESK2	testis associated actin remodelling kinase 2	-0.534781	0.00248018	0.00623532
ENSG00000070761	CFAP20	cilia and flagella associated protein 20	-0.561616	1.13743e-09	2.32008e-08
ENSG00000070814	TCOF1	treacle ribosome biogenesis factor 1	-1.29098	3.92366e-13	3.32384e-11
ENSG00000070882	OSBPL3	oxysterol binding protein like 3	0.613961	8.35448e-08	8.5616e-07
ENSG00000070950	RAD18	RAD18 E3 ubiquitin protein ligase	-1.52544	5.60463e-11	1.93431e-09
ENSG00000071082	RPL31	ribosomal protein L31	0.243663	0.000444929	0.00138481
ENSG00000071242	RPS6KA2	ribosomal protein S6 kinase A2	1.32217	7.15626e-05	0.000280127
ENSG00000071243	ING3	inhibitor of growth family member 3	-0.61599	4.4927e-07	3.53526e-06
ENSG00000071246	VASH1	vasohibin 1	0.613556	3.40617e-05	0.000147484
ENSG00000071462	BUD23	BUD23 rRNA methyltransferase and ribosome maturation factor	-0.224102	0.00067121	0.00197898
ENSG00000071539	TRIP13	thyroid hormone receptor interactor 13	-3.048	2.79232e-15	1.02996e-12
ENSG00000071553	ATP6AP1	ATPase H+ transporting accessory protein 1	0.476174	3.34211e-08	4.01711e-07
ENSG00000071564	TCF3	transcription factor 3	-0.410218	1.73584e-05	8.23282e-05
ENSG00000071626	DAZAP1	DAZ associated protein 1	-0.600504	2.33994e-09	4.3609e-08
ENSG00000071655	MBD3	methyl-CpG binding domain protein 3	-0.435921	1.31553e-07	1.25358e-06
ENSG00000071794	HLTF	helicase like transcription factor	-0.481436	2.41244e-07	2.09168e-06
ENSG00000071889	FAM3A	FAM3 metabolism regulating signaling molecule A	0.152216	0.0101167	0.0212835
ENSG00000071967	CYBRD1	cytochrome b reductase 1	0.639402	3.89961e-05	0.000165888
ENSG00000072041	SLC6A15	solute carrier family 6 member 15	-0.713798	0.00476886	0.0110673
ENSG00000072071	ADGRL1	adhesion G protein-coupled receptor L1	0.340366	0.0262087	0.0486654
ENSG00000072110	ACTN1	actinin alpha 1	-0.491176	0.000115268	0.000427397
ENSG00000072163	LIMS2	LIM zinc finger domain containing 2	1.42861	0.000141239	0.000508982
ENSG00000072195	SPEG	striated muscle enriched protein kinase	0.693647	8.12548e-07	5.8815e-06
ENSG00000072201	LNX1	ligand of numb-protein X 1	0.916444	4.82347e-05	0.000199159
ENSG00000072210	ALDH3A2	aldehyde dehydrogenase 3 family member A2	0.451272	0.0041077	0.00973326
ENSG00000072274	TFRC	transferrin receptor	-1.22922	4.63719e-15	1.34593e-12
ENSG00000072422	RHOBTB1	Rho related BTB domain containing 1	0.577931	0.000125111	0.000459181
ENSG00000072501	SMC1A	structural maintenance of chromosomes 1A	-1.21511	4.28667e-13	3.51368e-11
ENSG00000072506	HSD17B10	hydroxysteroid 17-beta dehydrogenase 10	-0.262256	0.00190108	0.00494762
ENSG00000072518	MARK2	microtubule affinity regulating kinase 2	-0.294727	3.16365e-06	1.88404e-05
ENSG00000072571	HMMR	hyaluronan mediated motility receptor	-3.18323	1.00562e-11	4.56524e-10
ENSG00000072736	NFATC3	nuclear factor of activated T cells 3	-0.506075	6.36546e-08	6.83862e-07
ENSG00000072818	ACAP1	ArfGAP with coiled-coil, ankyrin repeat and PH domains 1	1.05251	2.74923e-05	0.000122422
ENSG00000072832	CRMP1	collapsin response mediator protein 1	1.14533	2.35955e-10	6.23204e-09
ENSG00000072840	EVC	EvC ciliary complex subunit 1	1.03443	6.57353e-09	1.03361e-07
ENSG00000072849	DERL2	derlin 2	-0.185663	0.00892664	0.0190992
ENSG00000072864	NDE1	nudE neurodevelopment protein 1	-0.751159	1.80816e-08	2.39982e-07
ENSG00000072952	IRAG1	inositol 1,4,5-triphosphate receptor associated 1	0.930223	0.00511924	0.0117725
ENSG00000072954	TMEM38A	transmembrane protein 38A	1.14928	7.66526e-05	0.000297617
ENSG00000073050	XRCC1	X-ray repair cross complementing 1	-0.929575	1.14061e-14	2.29484e-12
ENSG00000073060	SCARB1	scavenger receptor class B member 1	1.25449	9.43485e-14	1.12826e-11
ENSG00000073111	MCM2	minichromosome maintenance complex component 2	-2.30225	3.65252e-14	5.30065e-12
ENSG00000073146	MOV10L1	Mov10 like RISC complex RNA helicase 1	2.36302	1.55748e-05	7.51369e-05
ENSG00000073417	PDE8A	phosphodiesterase 8A	-0.437113	0.000176238	0.000617024
ENSG00000073464	CLCN4	chloride voltage-gated channel 4	0.447372	0.0019033	0.00495266
ENSG00000073536	NLE1	notchless homolog 1	-0.494354	1.28861e-05	6.38e-05
ENSG00000073578	SDHA	succinate dehydrogenase complex flavoprotein subunit A	-0.266475	0.000837926	0.00240523
ENSG00000073605	GSDMB	gasdermin B	0.665398	0.0033618	0.00816358
ENSG00000073712	FERMT2	FERM domain containing kindlin 2	-0.300869	0.000608118	0.00181447
ENSG00000073803	MAP3K13	mitogen-activated protein kinase kinase kinase 13	0.208896	0.00164253	0.00434871
ENSG00000074047	GLI2	GLI family zinc finger 2	-0.533785	0.00230446	0.00585204
ENSG00000074071	MRPS34	mitochondrial ribosomal protein S34	-0.27131	0.000747471	0.00217697
ENSG00000074219	TEAD2	TEA domain transcription factor 2	-0.497816	0.000590236	0.00176881
ENSG00000074266	EED	embryonic ectoderm development	-0.667601	1.04675e-06	7.30782e-06
ENSG00000074317	SNCB	synuclein beta	1.43295	0.0060345	0.0136068
ENSG00000074319	TSG101	tumor susceptibility 101	-0.167494	0.0118577	0.0244145
ENSG00000074356	NCBP3	nuclear cap binding subunit 3	-0.24644	0.00016767	0.000590648
ENSG00000074410	CA12	carbonic anhydrase 12	0.562965	0.022367	0.0423947
ENSG00000074527	NTN4	netrin 4	2.18402	2.17894e-06	1.3724e-05
ENSG00000074582	BCS1L	BCS1 homolog, ubiquinol-cytochrome c reductase complex chaperone	-0.411836	1.9522e-05	9.12694e-05
ENSG00000074590	NUAK1	NUAK family kinase 1	0.3879	0.00805982	0.0174791
ENSG00000074621	SLC24A1	solute carrier family 24 member 1	0.439134	0.0014661	0.0039401
ENSG00000074660	SCARF1	scavenger receptor class F member 1	1.28332	0.000137899	0.000498673
ENSG00000074755	ZZEF1	zinc finger ZZ-type and EF-hand domain containing 1	0.172732	0.00281456	0.00697925
ENSG00000074800	ENO1	enolase 1	-0.833867	1.21194e-10	3.57622e-09
ENSG00000074842	MYDGF	myeloid derived growth factor	0.310542	0.000215363	0.00073539
ENSG00000074935	TUBE1	tubulin epsilon 1	-0.87779	2.5121e-07	2.16642e-06
ENSG00000074964	ARHGEF10L	Rho guanine nucleotide exchange factor 10 like	0.444041	3.19e-06	1.89463e-05
ENSG00000075131	TIPIN	TIMELESS interacting protein	-1.33756	1.41765e-07	1.3365e-06
ENSG00000075188	NUP37	nucleoporin 37	-0.95946	6.87727e-11	2.26386e-09
ENSG00000075213	SEMA3A	semaphorin 3A	0.518227	0.00735535	0.0161672
ENSG00000075218	GTSE1	G2 and S-phase expressed 1	-3.60991	4.10184e-15	1.2309e-12
ENSG00000075240	GRAMD4	GRAM domain containing 4	0.910725	2.54901e-10	6.6368e-09
ENSG00000075275	CELSR1	cadherin EGF LAG seven-pass G-type receptor 1	0.733202	0.0232153	0.0437681
ENSG00000075303	SLC25A40	solute carrier family 25 member 40	-0.877251	1.39619e-10	4.01943e-09
ENSG00000075336	TIMM21	translocase of inner mitochondrial membrane 21	-1.06649	2.76863e-09	5.01212e-08
ENSG00000075391	RASAL2	RAS protein activator like 2	0.307242	0.000854419	0.00244702
ENSG00000075399	VPS9D1	VPS9 domain containing 1	0.947713	5.67348e-09	9.16505e-08
ENSG00000075413	MARK3	microtubule affinity regulating kinase 3	-0.144593	0.0206036	0.0394621
ENSG00000075420	FNDC3B	fibronectin type III domain containing 3B	0.312119	0.000351973	0.00113124
ENSG00000075568	TMEM131	transmembrane protein 131	0.305877	0.000113465	0.000421327
ENSG00000075624	ACTB	actin beta	-0.208969	0.0140362	0.0282399
ENSG00000075651	PLD1	phospholipase D1	2.07469	1.28946e-06	8.75045e-06
ENSG00000075702	WDR62	WD repeat domain 62	-3.39572	1.4399e-13	1.54911e-11
ENSG00000075711	DLG1	discs large MAGUK scaffold protein 1	-0.166239	0.0128257	0.026122
ENSG00000075826	SEC31B	SEC31 homolog B, COPII coat complex component	1.06005	4.56379e-07	3.58642e-06
ENSG00000075856	SART3	spliceosome associated factor 3, U4/U6 recycling protein	-0.497952	4.50725e-09	7.57842e-08
ENSG00000075886	TUBA3D	tubulin alpha 3d	0.976673	0.00701461	0.0155113
ENSG00000075945	KIFAP3	kinesin associated protein 3	0.240302	0.0031331	0.00767135
ENSG00000076003	MCM6	minichromosome maintenance complex component 6	-1.22686	6.68202e-10	1.48999e-08
ENSG00000076043	REXO2	RNA exonuclease 2	0.242723	5.68358e-05	0.000229586
ENSG00000076053	RBM7	RNA binding motif protein 7	-0.477967	8.28996e-08	8.50862e-07
ENSG00000076067	RBMS2	RNA binding motif single stranded interacting protein 2	0.446011	7.29106e-07	5.3577e-06
ENSG00000076108	BAZ2A	bromodomain adjacent to zinc finger domain 2A	0.264587	0.000151124	0.000540317
ENSG00000076242	MLH1	mutL homolog 1	-0.585651	1.79788e-10	4.95046e-09
ENSG00000076321	KLHL20	kelch like family member 20	0.366621	9.29722e-07	6.61339e-06
ENSG00000076344	RGS11	regulator of G protein signaling 11	2.40402	1.99713e-10	5.43153e-09
ENSG00000076351	SLC46A1	solute carrier family 46 member 1	0.681376	2.0669e-05	9.58976e-05
ENSG00000076382	SPAG5	sperm associated antigen 5	-3.27113	1.84365e-15	7.59409e-13
ENSG00000076555	ACACB	acetyl-CoA carboxylase beta	0.813451	4.72419e-05	0.000195653
ENSG00000076650	GPATCH1	G-patch domain containing 1	-0.245359	0.0122526	0.0250821
ENSG00000076662	ICAM3	intercellular adhesion molecule 3	-0.372862	0.00208983	0.00537484
ENSG00000076685	NT5C2	5'-nucleotidase, cytosolic II	0.4064	1.2273e-07	1.18545e-06
ENSG00000076928	ARHGEF1	Rho guanine nucleotide exchange factor 1	-0.258553	6.0542e-05	0.000242565
ENSG00000076984	MAP2K7	mitogen-activated protein kinase kinase 7	-0.211755	0.000501232	0.00153668
ENSG00000077044	DGKD	diacylglycerol kinase delta	-0.380183	0.00128408	0.00350196
ENSG00000077152	UBE2T	ubiquitin conjugating enzyme E2 T	-2.74408	6.57436e-14	8.55876e-12
ENSG00000077157	PPP1R12B	protein phosphatase 1 regulatory subunit 12B	0.300718	0.00111903	0.00310298
ENSG00000077235	GTF3C1	general transcription factor IIIC subunit 1	0.31916	1.06803e-05	5.4396e-05
ENSG00000077312	SNRPA	small nuclear ribonucleoprotein polypeptide A	-0.537177	8.38179e-08	8.57801e-07
ENSG00000077348	EXOSC5	exosome component 5	-1.13506	4.15631e-10	9.90409e-09
ENSG00000077514	POLD3	DNA polymerase delta 3, accessory subunit	-1.69529	3.82386e-14	5.50419e-12
ENSG00000077585	GPR137B	G protein-coupled receptor 137B	0.551234	1.16526e-06	8.02761e-06
ENSG00000077684	JADE1	jade family PHD finger 1	-0.430455	0.00421061	0.00994648
ENSG00000077713	SLC25A43	solute carrier family 25 member 43	-0.186253	0.0237543	0.0446417
ENSG00000077721	UBE2A	ubiquitin conjugating enzyme E2 A	-0.252458	3.36341e-05	0.000145882
ENSG00000077942	FBLN1	fibulin 1	0.564446	0.00288533	0.00712479
ENSG00000078053	AMPH	amphiphysin	0.67048	0.00381145	0.00911422
ENSG00000078070	MCCC1	methylcrotonyl-CoA carboxylase subunit 1	0.463525	8.82942e-05	0.000336907
ENSG00000078140	UBE2K	ubiquitin conjugating enzyme E2 K	-0.459166	5.38446e-08	5.92919e-07
ENSG00000078142	PIK3C3	phosphatidylinositol 3-kinase catalytic subunit type 3	0.301595	2.23085e-05	0.000102404
ENSG00000078177	N4BP2	NEDD4 binding protein 2	-0.287436	0.0091578	0.0195372
ENSG00000078237	TIGAR	TP53 induced glycolysis regulatory phosphatase	0.631246	3.2425e-06	1.9213e-05
ENSG00000078246	TULP3	TUB like protein 3	-0.152288	0.00690955	0.0153166
ENSG00000078269	SYNJ2	synaptojanin 2	-1.09685	9.88714e-13	6.83507e-11
ENSG00000078304	PPP2R5C	protein phosphatase 2 regulatory subunit B'gamma	-0.157576	0.00208127	0.0053575
ENSG00000078668	VDAC3	voltage dependent anion channel 3	-0.280632	0.000292739	0.000960894
ENSG00000078674	PCM1	pericentriolar material 1	-0.140941	0.0242859	0.0455153
ENSG00000078687	TNRC6C	trinucleotide repeat containing adaptor 6C	-0.197789	0.0213948	0.0407877
ENSG00000078804	TP53INP2	tumor protein p53 inducible nuclear protein 2	0.919328	1.43633e-07	1.35052e-06
ENSG00000078808	SDF4	stromal cell derived factor 4	0.367429	2.3015e-06	1.4353e-05
ENSG00000078814	MYH7B	myosin heavy chain 7B	0.853187	0.00201622	0.0052143
ENSG00000078902	TOLLIP	toll interacting protein	0.331488	9.49313e-07	6.7365e-06
ENSG00000078967	UBE2D4	ubiquitin conjugating enzyme E2 D4 (putative)	0.309603	0.00222322	0.00567341
ENSG00000079102	RUNX1T1	RUNX1 partner transcriptional co-repressor 1	0.68267	2.94717e-05	0.000130027
ENSG00000079134	THOC1	THO complex 1	-0.421021	5.5708e-05	0.0002257
ENSG00000079150	FKBP7	FKBP prolyl isomerase 7	0.203775	0.0255697	0.0476439
ENSG00000079156	OSBPL6	oxysterol binding protein like 6	-0.971475	1.37641e-06	9.24483e-06
ENSG00000079246	XRCC5	X-ray repair cross complementing 5	-0.696573	7.2093e-11	2.35935e-09
ENSG00000079257	LXN	latexin	1.58551	0.00130407	0.00354936
ENSG00000079277	MKNK1	MAPK interacting serine/threonine kinase 1	0.660747	1.06455e-10	3.21637e-09
ENSG00000079308	TNS1	tensin 1	0.490202	7.71503e-07	5.63044e-06
ENSG00000079313	REXO1	RNA exonuclease 1 homolog	-0.294054	0.000130089	0.000474361
ENSG00000079332	SAR1A	secretion associated Ras related GTPase 1A	0.182807	0.00458322	0.0106926
ENSG00000079335	CDC14A	cell division cycle 14A	-0.821346	1.17728e-06	8.09149e-06
ENSG00000079337	RAPGEF3	Rap guanine nucleotide exchange factor 3	1.38359	7.58098e-08	7.91866e-07
ENSG00000079387	SENP1	SUMO specific peptidase 1	-0.831411	5.61783e-09	9.08344e-08
ENSG00000079459	FDFT1	farnesyl-diphosphate farnesyltransferase 1	0.401544	0.00016519	0.000583304
ENSG00000079462	PAFAH1B3	platelet activating factor acetylhydrolase 1b catalytic subunit 3	-0.453168	0.00651163	0.0145438
ENSG00000079482	OPHN1	oligophrenin 1	0.490831	4.58025e-05	0.000190449
ENSG00000079616	KIF22	kinesin family member 22	-2.38205	2.82344e-17	4.99891e-14
ENSG00000079739	PGM1	phosphoglucomutase 1	0.347371	3.46129e-05	0.000149651
ENSG00000079785	DDX1	DEAD-box helicase 1	-0.17464	0.0117433	0.0242212
ENSG00000079805	DNM2	dynamin 2	-0.123682	0.021184	0.0404555
ENSG00000079819	EPB41L2	erythrocyte membrane protein band 4.1 like 2	0.298937	0.00782166	0.017023
ENSG00000079841	RIMS1	regulating synaptic membrane exocytosis 1	2.35294	3.93579e-05	0.000167106
ENSG00000079931	MOXD1	monooxygenase DBH like 1	1.00076	5.1034e-05	0.00020906
ENSG00000079999	KEAP1	kelch like ECH associated protein 1	-0.25554	1.03366e-05	5.30307e-05
ENSG00000080031	PTPRH	protein tyrosine phosphatase receptor type H	1.78685	1.41166e-05	6.90807e-05
ENSG00000080345	RIF1	replication timing regulatory factor 1	-0.624632	6.97362e-07	5.15094e-06
ENSG00000080371	RAB21	RAB21, member RAS oncogene family	-0.194659	0.00469774	0.0109209
ENSG00000080493	SLC4A4	solute carrier family 4 member 4	-1.19325	5.88599e-06	3.24545e-05
ENSG00000080503	SMARCA2	SWI/SNF related, matrix associated, actin dependent regulator of chromatin, subfamily a, member 2	0.485396	0.00113318	0.00313728
ENSG00000080546	SESN1	sestrin 1	1.03779	9.62494e-11	2.96364e-09
ENSG00000080603	SRCAP	Snf2 related CREBBP activator protein	-0.250947	0.00114848	0.00317391
ENSG00000080608	PUM3	pumilio RNA binding family member 3	-0.670724	3.08824e-05	0.000135373
ENSG00000080709	KCNN2	potassium calcium-activated channel subfamily N member 2	1.56651	0.0102669	0.0215655
ENSG00000080819	CPOX	coproporphyrinogen oxidase	-0.450218	1.28666e-07	1.23336e-06
ENSG00000080822	CLDND1	claudin domain containing 1	-0.53398	1.97441e-07	1.76593e-06
ENSG00000080824	HSP90AA1	heat shock protein 90 alpha family class A member 1	-0.320505	0.00335571	0.00815102
ENSG00000080839	RBL1	RB transcriptional corepressor like 1	-2.03311	4.86542e-13	3.86288e-11
ENSG00000080947	CROCCP3	CROCC pseudogene 3	0.947125	3.56398e-07	2.91725e-06
ENSG00000080986	NDC80	NDC80 kinetochore complex component	-3.6522	5.74669e-13	4.46251e-11
ENSG00000081014	AP4E1	adaptor related protein complex 4 subunit epsilon 1	-0.369892	1.49441e-05	7.26284e-05
ENSG00000081019	RSBN1	round spermatid basic protein 1	-0.34726	0.000332763	0.00107609
ENSG00000081026	MAGI3	membrane associated guanylate kinase, WW and PDZ domain containing 3	-0.688103	9.40687e-07	6.68065e-06
ENSG00000081041	CXCL2	C-X-C motif chemokine ligand 2	-2.5003	7.58109e-05	0.000294996
ENSG00000081051	AFP	alpha fetoprotein	-1.74605	0.00039729	0.00125765
ENSG00000081059	TCF7	transcription factor 7	-0.389227	0.00863547	0.018548
ENSG00000081177	EXD2	exonuclease 3'-5' domain containing 2	0.428232	1.06244e-07	1.04969e-06
ENSG00000081181	ARG2	arginase 2	-0.929338	0.000570627	0.00171877
ENSG00000081307	UBA5	ubiquitin like modifier activating enzyme 5	0.24456	0.000337393	0.00108966
ENSG00000081377	CDC14B	cell division cycle 14B	0.780352	1.69699e-05	8.07292e-05
ENSG00000081665	ZNF506	zinc finger protein 506	0.373412	5.51521e-05	0.000223755
ENSG00000081721	DUSP12	dual specificity phosphatase 12	-0.60957	8.72974e-09	1.30211e-07
ENSG00000081760	AACS	acetoacetyl-CoA synthetase	0.55238	1.30784e-07	1.24826e-06
ENSG00000081853	PCDHGA2	protocadherin gamma subfamily A, 2	1.01516	5.37603e-05	0.000218962
ENSG00000081870	HSPB11	heat shock protein family B (small) member 11	-0.607704	1.38173e-09	2.73948e-08
ENSG00000081913	PHLPP1	PH domain and leucine rich repeat protein phosphatase 1	0.818555	1.24315e-08	1.75518e-07
ENSG00000081923	ATP8B1	ATPase phospholipid transporting 8B1	1.34981	8.9347e-07	6.39664e-06
ENSG00000082146	STRADB	STE20 related adaptor beta	0.398893	9.34236e-05	0.000354031
ENSG00000082212	ME2	malic enzyme 2	-0.435635	2.72389e-05	0.000121661
ENSG00000082213	C5orf22	chromosome 5 open reading frame 22	-0.293748	4.74416e-05	0.000196434
ENSG00000082269	FAM135A	family with sequence similarity 135 member A	-0.346053	0.000595636	0.00178288
ENSG00000082397	EPB41L3	erythrocyte membrane protein band 4.1 like 3	0.460022	5.27696e-05	0.000215422
ENSG00000082482	KCNK2	potassium two pore domain channel subfamily K member 2	0.416357	0.0259082	0.0481781
ENSG00000082515	MRPL22	mitochondrial ribosomal protein L22	-0.473905	8.12396e-07	5.8815e-06
ENSG00000082516	GEMIN5	gem nuclear organelle associated protein 5	-0.782791	3.08928e-08	3.75658e-07
ENSG00000082641	NFE2L1	nuclear factor, erythroid 2 like 1	0.296332	1.32181e-05	6.52067e-05
ENSG00000082898	XPO1	exportin 1	-0.574032	3.13627e-11	1.18649e-09
ENSG00000082996	RNF13	ring finger protein 13	-0.352122	0.000119332	0.000440252
ENSG00000083093	PALB2	partner and localizer of BRCA2	-0.657842	3.13356e-06	1.86989e-05
ENSG00000083097	DOP1A	DOP1 leucine zipper like protein A	0.442233	2.60128e-05	0.000116981
ENSG00000083099	LYRM2	LYR motif containing 2	-0.213308	0.00554716	0.0126351
ENSG00000083123	BCKDHB	branched chain keto acid dehydrogenase E1 subunit beta	0.479786	7.93348e-05	0.000307156
ENSG00000083168	KAT6A	lysine acetyltransferase 6A	-0.227991	0.00032368	0.00105016
ENSG00000083290	ULK2	unc-51 like autophagy activating kinase 2	0.444446	0.000115461	0.000427884
ENSG00000083312	TNPO1	transportin 1	-0.273828	3.54509e-05	0.000152938
ENSG00000083444	PLOD1	procollagen-lysine,2-oxoglutarate 5-dioxygenase 1	0.425889	1.10871e-05	5.61171e-05
ENSG00000083635	NUFIP1	nuclear FMR1 interacting protein 1	-0.652735	1.66311e-06	1.08815e-05
ENSG00000083642	PDS5B	PDS5 cohesin associated factor B	-0.578962	2.88817e-08	3.55105e-07
ENSG00000083750	RRAGB	Ras related GTP binding B	1.13725	6.22597e-11	2.0949e-09
ENSG00000083799	CYLD	CYLD lysine 63 deubiquitinase	0.219265	0.0267229	0.0495008
ENSG00000083807	SLC27A5	solute carrier family 27 member 5	0.337625	0.0102054	0.0214517
ENSG00000083814	ZNF671	zinc finger protein 671	0.647141	2.98719e-05	0.000131432
ENSG00000083838	ZNF446	zinc finger protein 446	0.268213	0.0133124	0.0269768
ENSG00000083845	RPS5	ribosomal protein S5	-0.222097	0.00535864	0.0122482
ENSG00000083857	FAT1	FAT atypical cadherin 1	0.56223	0.0121661	0.0249348
ENSG00000084090	STARD7	StAR related lipid transfer domain containing 7	-0.163596	0.0231589	0.0436804
ENSG00000084234	APLP2	amyloid beta precursor like protein 2	0.674746	7.07443e-10	1.5711e-08
ENSG00000084444	FAM234B	family with sequence similarity 234 member B	0.307187	0.0262253	0.0486911
ENSG00000084463	WBP11	WW domain binding protein 11	-0.817562	6.71397e-12	3.23018e-10
ENSG00000084623	EIF3I	eukaryotic translation initiation factor 3 subunit I	-0.225594	0.000335917	0.00108549
ENSG00000084676	NCOA1	nuclear receptor coactivator 1	0.528322	7.97154e-06	4.2231e-05
ENSG00000084693	AGBL5	AGBL carboxypeptidase 5	0.348584	0.000212445	0.000727672
ENSG00000084710	EFR3B	EFR3 homolog B	-0.793279	0.00811203	0.0175729
ENSG00000084734	GCKR	glucokinase regulator	1.20734	0.00239592	0.00605218
ENSG00000084754	HADHA	hydroxyacyl-CoA dehydrogenase trifunctional multienzyme complex subunit alpha	0.397863	4.45761e-10	1.0481e-08
ENSG00000084764	MAPRE3	microtubule associated protein RP/EB family member 3	0.91906	1.40842e-08	1.94206e-07
ENSG00000084774	CAD	carbamoyl-phosphate synthetase 2, aspartate transcarbamylase, and dihydroorotase	-0.624707	8.21266e-09	1.23854e-07
ENSG00000085063	CD59	CD59 molecule (CD59 blood group)	0.247261	0.00233111	0.00591379
ENSG00000085185	BCORL1	BCL6 corepressor like 1	0.46973	4.80941e-06	2.71551e-05
ENSG00000085224	ATRX	ATRX chromatin remodeler	0.411713	1.05951e-05	5.41062e-05
ENSG00000085231	AK6	adenylate kinase 6	-0.671878	3.59674e-08	4.28823e-07
ENSG00000085276	MECOM	MDS1 and EVI1 complex locus	-0.960913	0.00871584	0.0186934
ENSG00000085415	SEH1L	SEH1 like nucleoporin	-0.764842	3.70816e-08	4.39739e-07
ENSG00000085433	WDR47	WD repeat domain 47	0.224628	0.00450093	0.0105228
ENSG00000085449	WDFY1	WD repeat and FYVE domain containing 1	0.258789	0.00360681	0.00868587
ENSG00000085465	OVGP1	oviductal glycoprotein 1	0.71977	0.00323387	0.00788753
ENSG00000085491	SLC25A24	solute carrier family 25 member 24	-0.544681	2.26169e-07	1.97699e-06
ENSG00000085511	MAP3K4	mitogen-activated protein kinase kinase kinase 4	-0.594346	2.54207e-06	1.56131e-05
ENSG00000085719	CPNE3	copine 3	0.87952	1.66349e-08	2.22932e-07
ENSG00000085721	RRN3	RRN3 homolog, RNA polymerase I transcription factor	-0.294179	0.000295564	0.00096853
ENSG00000085733	CTTN	cortactin	0.320262	1.27289e-06	8.65788e-06
ENSG00000085760	MTIF2	mitochondrial translational initiation factor 2	-0.319122	9.55645e-05	0.000361255
ENSG00000085788	DDHD2	DDHD domain containing 2	0.176206	0.0112013	0.0232333
ENSG00000085831	TTC39A	tetratricopeptide repeat domain 39A	0.757872	0.00195613	0.0050782
ENSG00000085840	ORC1	origin recognition complex subunit 1	-3.26135	2.07832e-10	5.6171e-09
ENSG00000085871	MGST2	microsomal glutathione S-transferase 2	0.726408	0.000128484	0.000469711
ENSG00000085872	CHERP	calcium homeostasis endoplasmic reticulum protein	-0.363948	6.57343e-06	3.5744e-05
ENSG00000085978	ATG16L1	autophagy related 16 like 1	-0.326179	0.00044187	0.00137807
ENSG00000085998	POMGNT1	protein O-linked mannose N-acetylglucosaminyltransferase 1 (beta 1,2-)	0.38342	2.24662e-06	1.40727e-05
ENSG00000085999	RAD54L	RAD54 like	-3.18967	3.37916e-11	1.25531e-09
ENSG00000086061	DNAJA1	DnaJ heat shock protein family (Hsp40) member A1	-0.406498	0.000154645	0.000551347
ENSG00000086189	DIMT1	DIMT1 rRNA methyltransferase and ribosome maturation factor	-0.374362	0.000203611	0.000700938
ENSG00000086200	IPO11	importin 11	-0.748209	1.53788e-10	4.37049e-09
ENSG00000086475	SEPHS1	selenophosphate synthetase 1	-0.799647	9.0008e-11	2.80069e-09
ENSG00000086544	ITPKC	inositol-trisphosphate 3-kinase C	0.400395	0.000106528	0.000398578
ENSG00000086570	FAT2	FAT atypical cadherin 2	-0.82257	0.00823369	0.0178038
ENSG00000086589	RBM22	RNA binding motif protein 22	-0.530357	1.23176e-10	3.62867e-09
ENSG00000086598	TMED2	transmembrane p24 trafficking protein 2	-0.181401	0.0110742	0.0230073
ENSG00000086730	LAT2	linker for activation of T cells family member 2	-0.541155	0.00928302	0.0197559
ENSG00000086827	ZW10	zw10 kinetochore protein	-0.809441	3.03585e-10	7.7099e-09
ENSG00000086848	ALG9	ALG9 alpha-1,2-mannosyltransferase	-0.452817	1.05298e-07	1.04267e-06
ENSG00000087008	ACOX3	acyl-CoA oxidase 3, pristanoyl	0.216697	0.00566314	0.0128694
ENSG00000087053	MTMR2	myotubularin related protein 2	-0.472908	4.17806e-07	3.34113e-06
ENSG00000087076	HSD17B14	hydroxysteroid 17-beta dehydrogenase 14	1.63418	6.85347e-08	7.30089e-07
ENSG00000087077	TRIP6	thyroid hormone receptor interactor 6	0.174149	0.0228948	0.0432329
ENSG00000087086	FTL	ferritin light chain	0.410027	0.00156759	0.00417733
ENSG00000087087	SRRT	serrate, RNA effector molecule	-0.613244	4.96215e-10	1.14843e-08
ENSG00000087088	BAX	BCL2 associated X, apoptosis regulator	0.339446	1.69139e-05	8.05433e-05
ENSG00000087095	NLK	nemo like kinase	0.285356	0.00618444	0.0139148
ENSG00000087111	PIGS	phosphatidylinositol glycan anchor biosynthesis class S	0.246829	0.00185309	0.00483695
ENSG00000087116	ADAMTS2	ADAM metallopeptidase with thrombospondin type 1 motif 2	-0.340232	0.00328698	0.00799946
ENSG00000087152	ATXN7L3	ataxin 7 like 3	-0.147446	0.00169751	0.00447837
ENSG00000087157	PGS1	phosphatidylglycerophosphate synthase 1	0.281308	7.65571e-05	0.00029733
ENSG00000087191	PSMC5	proteasome 26S subunit, ATPase 5	-0.331528	1.90407e-07	1.71385e-06
ENSG00000087206	UIMC1	ubiquitin interaction motif containing 1	-0.360513	6.86187e-05	0.000270397
ENSG00000087245	MMP2	matrix metallopeptidase 2	0.430768	6.66428e-05	0.000263608
ENSG00000087258	GNAO1	G protein subunit alpha o1	-0.974385	0.0148883	0.0296978
ENSG00000087263	OGFOD1	2-oxoglutarate and iron dependent oxygenase domain containing 1	-0.287949	0.000136196	0.000493094
ENSG00000087266	SH3BP2	SH3 domain binding protein 2	0.298078	0.00777341	0.0169389
ENSG00000087269	NOP14	NOP14 nucleolar protein	-0.622281	2.28925e-06	1.43119e-05
ENSG00000087274	ADD1	adducin 1	0.433932	7.97227e-12	3.744e-10
ENSG00000087299	L2HGDH	L-2-hydroxyglutarate dehydrogenase	-0.726767	6.99032e-06	3.76983e-05
ENSG00000087301	TXNDC16	thioredoxin domain containing 16	-1.1413	1.5934e-08	2.15024e-07
ENSG00000087302	RTRAF	RNA transcription, translation and transport factor	-0.15437	0.00410716	0.00973326
ENSG00000087338	GMCL1	germ cell-less 1, spermatogenesis associated	-0.216989	0.0171765	0.0336964
ENSG00000087365	SF3B2	splicing factor 3b subunit 2	-0.167948	0.00147783	0.00396678
ENSG00000087460	GNAS	GNAS complex locus	0.314913	2.53401e-05	0.00011448
ENSG00000087470	DNM1L	dynamin 1 like	-0.28334	0.000348208	0.0011205
ENSG00000087495	PHACTR3	phosphatase and actin regulator 3	0.977309	0.019141	0.0370013
ENSG00000087502	ERGIC2	ERGIC and golgi 2	-0.226697	0.00176094	0.00462641
ENSG00000087586	AURKA	aurora kinase A	-2.87994	5.40341e-14	7.24752e-12
ENSG00000087589	CASS4	Cas scaffold protein family member 4	1.89573	6.49564e-05	0.000257859
ENSG00000088035	ALG6	ALG6 alpha-1,3-glucosyltransferase	-0.790567	9.93876e-10	2.07997e-08
ENSG00000088038	CNOT3	CCR4-NOT transcription complex subunit 3	0.217327	0.00150825	0.00403682
ENSG00000088205	DDX18	DEAD-box helicase 18	-0.634742	2.93399e-07	2.47363e-06
ENSG00000088247	KHSRP	KH-type splicing regulatory protein	-0.786106	1.03229e-12	7.05666e-11
ENSG00000088280	ASAP3	ArfGAP with SH3 domain, ankyrin repeat and PH domain 3	1.15921	6.53931e-08	7.00415e-07
ENSG00000088298	EDEM2	ER degradation enhancing alpha-mannosidase like protein 2	0.497244	2.28617e-07	1.99392e-06
ENSG00000088305	DNMT3B	DNA methyltransferase 3 beta	-1.28017	1.27956e-11	5.57994e-10
ENSG00000088325	TPX2	TPX2 microtubule nucleation factor	-3.29852	1.72708e-16	1.38991e-13
ENSG00000088340	FER1L4	fer-1 like family member 4 (pseudogene)	1.87598	9.078e-07	6.4835e-06
ENSG00000088356	PDRG1	p53 and DNA damage regulated 1	-0.369061	0.000281388	0.000928607
ENSG00000088367	EPB41L1	erythrocyte membrane protein band 4.1 like 1	1.21399	5.75637e-14	7.60572e-12
ENSG00000088387	DOCK9	dedicator of cytokinesis 9	0.442429	0.000629861	0.00187065
ENSG00000088451	TGDS	TDP-glucose 4,6-dehydratase	-0.248152	0.0167434	0.0329414
ENSG00000088543	C3orf18	chromosome 3 open reading frame 18	0.815169	3.70253e-08	4.39365e-07
ENSG00000088756	ARHGAP28	Rho GTPase activating protein 28	2.83304	3.67325e-06	2.14424e-05
ENSG00000088812	ATRN	attractin	0.157645	0.00473643	0.0109993
ENSG00000088826	SMOX	spermine oxidase	-0.835797	1.18503e-05	5.94528e-05
ENSG00000088833	NSFL1C	NSFL1 cofactor	-0.209328	0.000729856	0.0021306
ENSG00000088836	SLC4A11	solute carrier family 4 member 11	0.593601	0.000107913	0.000403079
ENSG00000088854	DNAAF9	dynein axonemal assembly factor 9	0.734545	1.03213e-09	2.13479e-08
ENSG00000088888	MAVS	mitochondrial antiviral signaling protein	0.22194	0.00265136	0.00661252
ENSG00000088899	LZTS3	leucine zipper tumor suppressor family member 3	0.998658	8.82129e-09	1.31465e-07
ENSG00000088930	XRN2	5'-3' exoribonuclease 2	-0.377728	2.31588e-08	2.96048e-07
ENSG00000089006	SNX5	sorting nexin 5	-0.425438	2.4653e-08	3.11327e-07
ENSG00000089022	MAPKAPK5	MAPK activated protein kinase 5	-0.325452	8.29258e-06	4.37746e-05
ENSG00000089048	ESF1	ESF1 nucleolar pre-rRNA processing protein homolog	-0.411092	0.00325929	0.0079408
ENSG00000089050	RBBP9	RB binding protein 9, serine hydrolase	-0.277309	0.000171623	0.00060252
ENSG00000089053	ANAPC5	anaphase promoting complex subunit 5	-0.251683	1.06638e-05	5.43471e-05
ENSG00000089060	SLC8B1	solute carrier family 8 member B1	0.319015	0.0257068	0.047864
ENSG00000089063	TMEM230	transmembrane protein 230	0.244894	0.000822397	0.00236449
ENSG00000089094	KDM2B	lysine demethylase 2B	-0.433121	9.01888e-08	9.12974e-07
ENSG00000089127	OAS1	2'-5'-oligoadenylate synthetase 1	2.55596	5.65501e-05	0.000228693
ENSG00000089177	KIF16B	kinesin family member 16B	0.556806	0.000641309	0.00189999
ENSG00000089195	TRMT6	tRNA methyltransferase 6	-0.973138	2.84769e-07	2.4089e-06
ENSG00000089220	PEBP1	phosphatidylethanolamine binding protein 1	0.503814	6.86016e-14	8.86563e-12
ENSG00000089280	FUS	FUS RNA binding protein	-0.594454	4.74919e-08	5.36937e-07
ENSG00000089289	IGBP1	immunoglobulin binding protein 1	0.400044	9.92891e-06	5.11914e-05
ENSG00000089472	HEPH	hephaestin	0.68358	2.49019e-05	0.000112644
ENSG00000089486	CDIP1	cell death inducing p53 target 1	0.766274	8.7491e-12	4.06569e-10
ENSG00000089505	CMTM1	CKLF like MARVEL transmembrane domain containing 1	-0.363018	0.010573	0.0221322
ENSG00000089597	GANAB	glucosidase II alpha subunit	0.193795	0.000438581	0.00136902
ENSG00000089639	GMIP	GEM interacting protein	0.319524	0.00762608	0.0166609
ENSG00000089685	BIRC5	baculoviral IAP repeat containing 5	-3.37764	3.47541e-14	5.21459e-12
ENSG00000089723	OTUB2	OTU deubiquitinase, ubiquitin aldehyde binding 2	0.544649	1.07683e-05	5.47224e-05
ENSG00000089775	ZBTB25	zinc finger and BTB domain containing 25	0.523366	9.50106e-07	6.73944e-06
ENSG00000089820	ARHGAP4	Rho GTPase activating protein 4	0.961318	0.0039386	0.00937901
ENSG00000089847	ANKRD24	ankyrin repeat domain 24	1.34723	6.44741e-06	3.51343e-05
ENSG00000089902	RCOR1	REST corepressor 1	-0.234669	0.000230987	0.00078106
ENSG00000090006	LTBP4	latent transforming growth factor beta binding protein 4	0.421559	0.00889476	0.0190356
ENSG00000090013	BLVRB	biliverdin reductase B	0.619456	2.52057e-06	1.55169e-05
ENSG00000090020	SLC9A1	solute carrier family 9 member A1	0.187993	0.00952153	0.0201866
ENSG00000090054	SPTLC1	serine palmitoyltransferase long chain base subunit 1	-0.127662	0.019232	0.0371565
ENSG00000090060	PAPOLA	poly(A) polymerase alpha	-0.488461	8.25574e-09	1.24187e-07
ENSG00000090097	PCBP4	poly(rC) binding protein 4	0.295016	0.00044439	0.00138373
ENSG00000090238	YPEL3	yippee like 3	0.412725	0.00825063	0.0178279
ENSG00000090266	NDUFB2	NADH:ubiquinone oxidoreductase subunit B2	0.24448	0.000113327	0.000420906
ENSG00000090273	NUDC	nuclear distribution C, dynein complex regulator	-0.582472	7.50914e-07	5.48761e-06
ENSG00000090372	STRN4	striatin 4	-0.441112	6.42652e-09	1.0141e-07
ENSG00000090432	MUL1	mitochondrial E3 ubiquitin protein ligase 1	-0.187293	0.0223283	0.0423257
ENSG00000090447	TFAP4	transcription factor AP-4	-0.813751	1.45523e-05	7.09777e-05
ENSG00000090470	PDCD7	programmed cell death 7	0.188059	0.0119519	0.0245628
ENSG00000090487	SPG21	SPG21 abhydrolase domain containing, maspardin	-0.397624	2.35309e-07	2.04323e-06
ENSG00000090520	DNAJB11	DnaJ heat shock protein family (Hsp40) member B11	-0.579749	2.17738e-07	1.91603e-06
ENSG00000090530	P3H2	prolyl 3-hydroxylase 2	-1.26811	0.000291849	0.000958305
ENSG00000090539	CHRD	chordin	0.865164	0.00221408	0.00565662
ENSG00000090554	FLT3LG	fms related receptor tyrosine kinase 3 ligand	0.710117	0.000478865	0.0014768
ENSG00000090565	RAB11FIP3	RAB11 family interacting protein 3	0.347131	1.0403e-06	7.27431e-06
ENSG00000090581	GNPTG	N-acetylglucosamine-1-phosphate transferase subunit gamma	0.509661	1.62304e-06	1.06429e-05
ENSG00000090615	GOLGA3	golgin A3	0.213684	0.00768016	0.0167666
ENSG00000090661	CERS4	ceramide synthase 4	2.29978	1.33141e-05	6.5589e-05
ENSG00000090776	EFNB1	ephrin B1	0.620965	2.0079e-05	9.34783e-05
ENSG00000090861	AARS1	alanyl-tRNA synthetase 1	-0.631841	3.26092e-07	2.708e-06
ENSG00000090863	GLG1	golgi glycoprotein 1	0.498523	6.25546e-09	9.94192e-08
ENSG00000090889	KIF4A	kinesin family member 4A	-3.58648	2.08606e-13	2.05058e-11
ENSG00000090924	PLEKHG2	pleckstrin homology and RhoGEF domain containing G2	-0.278757	0.0144628	0.0289862
ENSG00000090989	EXOC1	exocyst complex component 1	0.229658	6.83663e-05	0.000269522
ENSG00000091009	RBM27	RNA binding motif protein 27	-0.246742	0.00261701	0.00654253
ENSG00000091073	DTX2	deltex E3 ubiquitin ligase 2	-0.280865	0.000757499	0.00220186
ENSG00000091127	PUS7	pseudouridine synthase 7	-0.992486	1.68224e-07	1.54002e-06
ENSG00000091128	LAMB4	laminin subunit beta 4	0.950512	0.0111848	0.0232099
ENSG00000091136	LAMB1	laminin subunit beta 1	0.664094	1.32635e-10	3.8687e-09
ENSG00000091140	DLD	dihydrolipoamide dehydrogenase	-0.148674	0.00734383	0.0161479
ENSG00000091164	TXNL1	thioredoxin like 1	-0.253577	3.99701e-05	0.000169254
ENSG00000091262	ABCC6	ATP binding cassette subfamily C member 6	1.20002	1.64479e-05	7.86761e-05
ENSG00000091317	CMTM6	CKLF like MARVEL transmembrane domain containing 6	-0.188236	0.0120977	0.0248221
ENSG00000091409	ITGA6	integrin subunit alpha 6	-0.949116	0.000384701	0.00122195
ENSG00000091483	FH	fumarate hydratase	-0.334352	8.49546e-06	4.47788e-05
ENSG00000091513	TF	transferrin	0.773703	0.000190002	0.000659477
ENSG00000091536	MYO15A	myosin XVA	0.949788	0.00697429	0.0154427
ENSG00000091542	ALKBH5	alkB homolog 5, RNA demethylase	-0.278367	3.94419e-05	0.000167382
ENSG00000091592	NLRP1	NLR family pyrin domain containing 1	0.604613	9.07679e-06	4.74615e-05
ENSG00000091622	PITPNM3	PITPNM family member 3	-0.925347	0.000776242	0.00224725
ENSG00000091640	SPAG7	sperm associated antigen 7	-0.197081	0.000241122	0.00081084
ENSG00000091651	ORC6	origin recognition complex subunit 6	-2.30174	3.2395e-12	1.77571e-10
ENSG00000091656	ZFHX4	zinc finger homeobox 4	0.74223	1.32077e-05	6.51736e-05
ENSG00000091732	ZC3HC1	zinc finger C3HC-type containing 1	-0.417501	4.36207e-07	3.4555e-06
ENSG00000091831	ESR1	estrogen receptor 1	2.31395	4.79709e-05	0.000198255
ENSG00000091879	ANGPT2	angiopoietin 2	1.05035	0.0133583	0.027054
ENSG00000092010	PSME1	proteasome activator subunit 1	0.581585	2.89292e-06	1.74452e-05
ENSG00000092036	HAUS4	HAUS augmin like complex subunit 4	-0.776754	9.53709e-07	6.75687e-06
ENSG00000092094	OSGEP	O-sialoglycoprotein endopeptidase	-0.390698	1.89557e-05	8.87626e-05
ENSG00000092096	SLC22A17	solute carrier family 22 member 17	0.58776	1.60333e-06	1.05293e-05
ENSG00000092140	G2E3	G2/M-phase specific E3 ubiquitin protein ligase	-1.37986	6.22793e-12	3.03762e-10
ENSG00000092148	HECTD1	HECT domain E3 ubiquitin protein ligase 1	0.385154	6.22336e-07	4.65503e-06
ENSG00000092199	HNRNPC	heterogeneous nuclear ribonucleoprotein C	-0.406296	2.22083e-07	1.94942e-06
ENSG00000092201	SUPT16H	SPT16 homolog, facilitates chromatin remodeling subunit	-0.765021	6.203e-12	3.03381e-10
ENSG00000092203	TOX4	TOX high mobility group box family member 4	0.189958	0.000606551	0.00181065
ENSG00000092208	GEMIN2	gem nuclear organelle associated protein 2	-0.807601	4.31341e-07	3.42155e-06
ENSG00000092445	TYRO3	TYRO3 protein tyrosine kinase	-0.563847	1.1473e-05	5.78718e-05
ENSG00000092470	WDR76	WD repeat domain 76	-2.14623	1.1007e-09	2.25815e-08
ENSG00000092529	CAPN3	calpain 3	1.48493	7.21629e-10	1.59656e-08
ENSG00000092531	SNAP23	synaptosome associated protein 23	0.397443	1.04178e-06	7.28179e-06
ENSG00000092621	PHGDH	phosphoglycerate dehydrogenase	-2.21648	3.60458e-06	2.1085e-05
ENSG00000092820	EZR	ezrin	-1.26769	1.48444e-10	4.25276e-09
ENSG00000092841	MYL6	myosin light chain 6	0.337765	2.91993e-05	0.000128986
ENSG00000092853	CLSPN	claspin	-3.47983	2.44414e-11	9.59928e-10
ENSG00000092978	GPATCH2	G-patch domain containing 2	-0.20286	0.00587295	0.0132866
ENSG00000093000	NUP50	nucleoporin 50	-0.722485	1.01277e-09	2.10955e-08
ENSG00000093009	CDC45	cell division cycle 45	-3.60425	5.92091e-11	2.00439e-09
ENSG00000093010	COMT	catechol-O-methyltransferase	0.420824	3.73016e-06	2.1746e-05
ENSG00000093072	ADA2	adenosine deaminase 2	1.32272	0.00745984	0.0163643
ENSG00000093144	ECHDC1	ethylmalonyl-CoA decarboxylase 1	-0.283636	5.25388e-05	0.000214628
ENSG00000093183	SEC22C	SEC22 homolog C, vesicle trafficking protein	-0.252211	4.6294e-05	0.000192267
ENSG00000093217	XYLB	xylulokinase	-0.42932	0.00115189	0.0031809
ENSG00000094631	HDAC6	histone deacetylase 6	-0.18098	0.0139292	0.0280437
ENSG00000094804	CDC6	cell division cycle 6	-2.99313	1.80437e-10	4.95663e-09
ENSG00000094880	CDC23	cell division cycle 23	-0.668893	1.24951e-14	2.41719e-12
ENSG00000094914	AAAS	aladin WD repeat nucleoporin	-0.214955	0.00292296	0.00721234
ENSG00000094916	CBX5	chromobox 5	-1.04035	5.73588e-15	1.56237e-12
ENSG00000094975	SUCO	SUN domain containing ossification factor	-0.372902	0.000326636	0.00105821
ENSG00000095002	MSH2	mutS homolog 2	-1.15829	3.07776e-08	3.74513e-07
ENSG00000095059	DHPS	deoxyhypusine synthase	-0.490419	9.02886e-09	1.33547e-07
ENSG00000095066	HOOK2	hook microtubule tethering protein 2	0.776117	3.64958e-07	2.97495e-06
ENSG00000095139	ARCN1	archain 1	-0.150561	0.0103766	0.0217727
ENSG00000095209	TMEM38B	transmembrane protein 38B	-1.23458	1.71772e-07	1.56926e-06
ENSG00000095261	PSMD5	proteasome 26S subunit, non-ATPase 5	-0.16256	0.00964278	0.0204095
ENSG00000095319	NUP188	nucleoporin 188	-0.775613	8.61924e-09	1.28888e-07
ENSG00000095321	CRAT	carnitine O-acetyltransferase	0.525517	9.6092e-06	4.98041e-05
ENSG00000095380	NANS	N-acetylneuraminate synthase	-0.517522	1.33337e-07	1.26521e-06
ENSG00000095485	CWF19L1	CWF19 like cell cycle control factor 1	-1.03931	1.56682e-12	9.80232e-11
ENSG00000095539	SEMA4G	semaphorin 4G	1.55225	1.19878e-12	7.97911e-11
ENSG00000095587	TLL2	tolloid like 2	1.10331	5.5993e-05	0.000226648
ENSG00000095739	BAMBI	BMP and activin membrane bound inhibitor	-1.26943	0.0031724	0.00775685
ENSG00000095752	IL11	interleukin 11	-0.983982	0.000319806	0.00103912
ENSG00000095787	WAC	WW domain containing adaptor with coiled-coil	-0.279357	8.3783e-08	8.57801e-07
ENSG00000095794	CREM	cAMP responsive element modulator	-0.626599	9.77491e-06	5.0589e-05
ENSG00000095906	NUBP2	nucleotide binding protein 2	-0.419584	2.29892e-07	2.00307e-06
ENSG00000095951	HIVEP1	HIVEP zinc finger 1	-0.508818	4.38951e-05	0.00018364
ENSG00000096060	FKBP5	FKBP prolyl isomerase 5	-2.33508	5.65652e-11	1.94086e-09
ENSG00000096063	SRPK1	SRSF protein kinase 1	-0.487883	3.9525e-05	0.000167574
ENSG00000096070	BRPF3	bromodomain and PHD finger containing 3	-0.287143	0.000147828	0.000530137
ENSG00000096080	MRPS18A	mitochondrial ribosomal protein S18A	-0.23819	0.00100384	0.00281933
ENSG00000096092	TMEM14A	transmembrane protein 14A	0.502644	4.52061e-05	0.000188368
ENSG00000096093	EFHC1	EF-hand domain containing 1	0.495467	0.000283719	0.000935252
ENSG00000096401	CDC5L	cell division cycle 5 like	-0.477729	7.53022e-09	1.15431e-07
ENSG00000096654	ZNF184	zinc finger protein 184	-0.692947	8.68204e-07	6.2334e-06
ENSG00000096717	SIRT1	sirtuin 1	-0.642517	9.70252e-08	9.70526e-07
ENSG00000096746	HNRNPH3	heterogeneous nuclear ribonucleoprotein H3	-0.940909	1.64105e-11	6.8364e-10
ENSG00000096968	JAK2	Janus kinase 2	-0.230193	0.013702	0.0276398
ENSG00000097033	SH3GLB1	SH3 domain containing GRB2 like, endophilin B1	0.191329	0.00278355	0.0069101
ENSG00000097046	CDC7	cell division cycle 7	-1.54459	4.12279e-09	7.045e-08
ENSG00000099139	PCSK5	proprotein convertase subtilisin/kexin type 5	0.521462	0.0232203	0.043773
ENSG00000099204	ABLIM1	actin binding LIM protein 1	0.782094	0.0190138	0.0368033
ENSG00000099219	ERMP1	endoplasmic reticulum metallopeptidase 1	0.627047	5.7234e-06	3.16665e-05
ENSG00000099246	RAB18	RAB18, member RAS oncogene family	0.160674	0.00688527	0.0152723
ENSG00000099250	NRP1	neuropilin 1	-0.365935	0.000640464	0.00189844
ENSG00000099251	HSD17B7P2	hydroxysteroid 17-beta dehydrogenase 7 pseudogene 2	1.11762	0.00379956	0.00908826
ENSG00000099290	WASHC2A	WASH complex subunit 2A	0.430551	9.89471e-06	5.10746e-05
ENSG00000099308	MAST3	microtubule associated serine/threonine kinase 3	0.718358	2.14058e-07	1.88928e-06
ENSG00000099326	MZF1	myeloid zinc finger 1	0.387317	0.00279692	0.0069398
ENSG00000099330	OCEL1	occludin/ELL domain containing 1	0.468365	0.000226165	0.000766803
ENSG00000099331	MYO9B	myosin IXB	-0.167143	0.0246853	0.0461709
ENSG00000099337	KCNK6	potassium two pore domain channel subfamily K member 6	0.503918	0.0147327	0.0294405
ENSG00000099341	PSMD8	proteasome 26S subunit, non-ATPase 8	-0.263377	6.59192e-05	0.000261154
ENSG00000099365	STX1B	syntaxin 1B	1.0271	7.19551e-07	5.29936e-06
ENSG00000099377	HSD3B7	hydroxy-delta-5-steroid dehydrogenase, 3 beta- and steroid delta-isomerase 7	0.497185	0.00196012	0.00508558
ENSG00000099381	SETD1A	SET domain containing 1A, histone lysine methyltransferase	-0.240925	0.000608137	0.00181447
ENSG00000099622	CIRBP	cold inducible RNA binding protein	0.376409	0.000268461	0.000890761
ENSG00000099625	CBARP	CACN subunit beta associated regulatory protein	0.260095	0.0132629	0.0268827
ENSG00000099783	HNRNPM	heterogeneous nuclear ribonucleoprotein M	-0.492214	2.1898e-06	1.37826e-05
ENSG00000099785	MARCHF2	membrane associated ring-CH-type finger 2	1.35665	1.56394e-10	4.43032e-09
ENSG00000099795	NDUFB7	NADH:ubiquinone oxidoreductase subunit B7	0.279959	7.25172e-05	0.000283176
ENSG00000099797	TECR	trans-2,3-enoyl-CoA reductase	-0.273588	0.0013745	0.00372217
ENSG00000099800	TIMM13	translocase of inner mitochondrial membrane 13	-0.604353	3.35218e-07	2.77079e-06
ENSG00000099804	CDC34	cell division cycle 34, ubiqiutin conjugating enzyme	-0.139526	0.0131903	0.0267703
ENSG00000099810	MTAP	methylthioadenosine phosphorylase	-1.10512	4.14482e-08	4.82155e-07
ENSG00000099814	CEP170B	centrosomal protein 170B	0.221055	0.00533166	0.0121944
ENSG00000099821	POLRMT	RNA polymerase mitochondrial	-0.395211	2.09727e-05	9.69761e-05
ENSG00000099840	IZUMO4	IZUMO family member 4	1.4555	7.81368e-10	1.69121e-08
ENSG00000099866	MADCAM1	mucosal vascular addressin cell adhesion molecule 1	1.23658	4.14241e-06	2.38897e-05
ENSG00000099889	ARVCF	ARVCF delta catenin family member	0.894779	1.27589e-06	8.67167e-06
ENSG00000099901	RANBP1	RAN binding protein 1	-1.27805	8.72457e-14	1.07334e-11
ENSG00000099904	ZDHHC8	zinc finger DHHC-type palmitoyltransferase 8	0.226573	0.000829463	0.00238364
ENSG00000099910	KLHL22	kelch like family member 22	0.345846	9.27734e-06	4.82962e-05
ENSG00000099940	SNAP29	synaptosome associated protein 29	0.130949	0.0173817	0.0340575
ENSG00000099942	CRKL	CRK like proto-oncogene, adaptor protein	-0.259458	5.15357e-05	0.000210822
ENSG00000099949	LZTR1	leucine zipper like transcription regulator 1	0.208258	0.00472411	0.0109779
ENSG00000099953	MMP11	matrix metallopeptidase 11	1.82643	3.2623e-08	3.92918e-07
ENSG00000099956	SMARCB1	SWI/SNF related, matrix associated, actin dependent regulator of chromatin, subfamily b, member 1	-0.295138	0.00026418	0.0008783
ENSG00000099957	P2RX6	purinergic receptor P2X 6	2.24555	8.24631e-08	8.46873e-07
ENSG00000099958	DERL3	derlin 3	-1.18255	0.0019512	0.00506687
ENSG00000099960	SLC7A4	solute carrier family 7 member 4	2.18967	0.00337059	0.00818268
ENSG00000099968	BCL2L13	BCL2 like 13	0.152151	0.00502235	0.0115722
ENSG00000099977	DDT	D-dopachrome tautomerase	0.292792	9.60862e-06	4.98041e-05
ENSG00000099992	TBC1D10A	TBC1 domain family member 10A	0.434665	1.7724e-06	1.15199e-05
ENSG00000099994	SUSD2	sushi domain containing 2	1.14026	0.000377327	0.00120262
ENSG00000099999	RNF215	ring finger protein 215	0.418066	3.47169e-05	0.000150028
ENSG00000100003	SEC14L2	SEC14 like lipid binding 2	-0.539153	0.0023981	0.00605596
ENSG00000100014	SPECC1L	sperm antigen with calponin homology and coiled-coil domains 1 like	-0.301123	1.91028e-07	1.71857e-06
ENSG00000100027	YPEL1	yippee like 1	0.912621	0.00909066	0.0194103
ENSG00000100028	SNRPD3	small nuclear ribonucleoprotein D3 polypeptide	-0.324669	5.99813e-05	0.000240646
ENSG00000100029	PES1	pescadillo ribosomal biogenesis factor 1	-0.497558	5.6733e-06	3.14188e-05
ENSG00000100038	TOP3B	DNA topoisomerase III beta	-0.377932	1.72476e-08	2.29947e-07
ENSG00000100056	ESS2	ess-2 splicing factor homolog	-0.225601	0.00114532	0.00316694
ENSG00000100075	SLC25A1	solute carrier family 25 member 1	0.428999	1.07385e-05	5.46335e-05
ENSG00000100084	HIRA	histone cell cycle regulator	-0.405508	1.0317e-08	1.48991e-07
ENSG00000100097	LGALS1	galectin 1	0.556903	5.10153e-07	3.93734e-06
ENSG00000100100	PIK3IP1	phosphoinositide-3-kinase interacting protein 1	1.21848	3.14273e-08	3.81372e-07
ENSG00000100104	SRRD	SRR1 domain containing	-0.424428	1.3762e-05	6.74761e-05
ENSG00000100105	PATZ1	POZ/BTB and AT hook containing zinc finger 1	-0.275502	0.023634	0.0444629
ENSG00000100106	TRIOBP	TRIO and F-actin binding protein	0.432079	0.000104932	0.000393355
ENSG00000100109	TFIP11	tuftelin interacting protein 11	-0.25113	3.29256e-06	1.9477e-05
ENSG00000100124	ANKRD54	ankyrin repeat domain 54	-0.6271	1.73772e-11	7.17165e-10
ENSG00000100138	SNU13	small nuclear ribonucleoprotein 13	-0.264531	0.000295696	0.000968781
ENSG00000100139	MICALL1	MICAL like 1	-0.256936	0.00321445	0.00784666
ENSG00000100142	POLR2F	RNA polymerase II, I and III subunit F	-0.232314	0.00286121	0.00707509
ENSG00000100147	CCDC134	coiled-coil domain containing 134	-0.669612	4.39224e-05	0.00018371
ENSG00000100150	DEPDC5	DEP domain containing 5, GATOR1 subcomplex subunit	-0.422933	1.51142e-06	1.00261e-05
ENSG00000100151	PICK1	protein interacting with PRKCA 1	0.495388	0.000108424	0.000404664
ENSG00000100154	TTC28	tetratricopeptide repeat domain 28	0.769677	3.17051e-08	3.84215e-07
ENSG00000100156	SLC16A8	solute carrier family 16 member 8	1.57899	9.73279e-06	5.04004e-05
ENSG00000100162	CENPM	centromere protein M	-3.09945	3.18312e-11	1.19909e-09
ENSG00000100196	KDELR3	KDEL endoplasmic reticulum protein retention receptor 3	0.378483	0.00464738	0.0108237
ENSG00000100201	DDX17	DEAD-box helicase 17	0.142161	0.0253071	0.0472105
ENSG00000100206	DMC1	DNA meiotic recombinase 1	-1.56108	7.24143e-06	3.88632e-05
ENSG00000100216	TOMM22	translocase of outer mitochondrial membrane 22	-0.44597	9.43249e-06	4.90432e-05
ENSG00000100219	XBP1	X-box binding protein 1	-0.519972	3.3862e-07	2.79239e-06
ENSG00000100220	RTCB	RNA 2',3'-cyclic phosphate and 5'-OH ligase	-0.286177	1.51874e-05	7.35885e-05
ENSG00000100221	JOSD1	Josephin domain containing 1	-0.299423	4.9514e-05	0.000203776
ENSG00000100225	FBXO7	F-box protein 7	-0.187518	5.30667e-06	2.96293e-05
ENSG00000100226	GTPBP1	GTP binding protein 1	-0.273895	4.58031e-06	2.60502e-05
ENSG00000100227	POLDIP3	DNA polymerase delta interacting protein 3	-0.37395	3.08452e-09	5.48859e-08
ENSG00000100228	RAB36	RAB36, member RAS oncogene family	0.451679	0.00688469	0.0152723
ENSG00000100234	TIMP3	TIMP metallopeptidase inhibitor 3	-1.3688	2.73903e-05	0.00012214
ENSG00000100239	PPP6R2	protein phosphatase 6 regulatory subunit 2	0.23025	3.77385e-05	0.000161586
ENSG00000100242	SUN2	Sad1 and UNC84 domain containing 2	-0.603574	1.64056e-10	4.59254e-09
ENSG00000100243	CYB5R3	cytochrome b5 reductase 3	0.529007	1.16374e-06	8.02026e-06
ENSG00000100258	LMF2	lipase maturation factor 2	-0.160233	0.0230673	0.0435263
ENSG00000100263	RHBDD3	rhomboid domain containing 3	0.184249	0.00688105	0.0152674
ENSG00000100266	PACSIN2	protein kinase C and casein kinase substrate in neurons 2	-0.342348	0.000318116	0.00103458
ENSG00000100271	TTLL1	tubulin tyrosine ligase like 1	0.412809	0.000596845	0.00178529
ENSG00000100280	AP1B1	adaptor related protein complex 1 subunit beta 1	0.229785	0.000463051	0.00143528
ENSG00000100281	HMGXB4	HMG-box containing 4	-0.596056	3.08433e-11	1.16934e-09
ENSG00000100288	CHKB	choline kinase beta	0.385961	0.000564358	0.00170221
ENSG00000100292	HMOX1	heme oxygenase 1	-1.26242	0.000194636	0.000673317
ENSG00000100294	MCAT	malonyl-CoA-acyl carrier protein transacylase	-0.331948	0.000209146	0.000717345
ENSG00000100297	MCM5	minichromosome maintenance complex component 5	-2.03448	4.31841e-14	6.02027e-12
ENSG00000100299	ARSA	arylsulfatase A	0.774897	1.91534e-08	2.52503e-07
ENSG00000100300	TSPO	translocator protein	0.42262	2.71344e-05	0.000121286
ENSG00000100302	RASD2	RASD family member 2	-2.97566	0.00383496	0.0091593
ENSG00000100304	TTLL12	tubulin tyrosine ligase like 12	-0.675786	2.76964e-06	1.68106e-05
ENSG00000100307	CBX7	chromobox 7	0.634379	0.000470545	0.00145545
ENSG00000100316	RPL3	ribosomal protein L3	0.300744	0.000151696	0.000542035
ENSG00000100320	RBFOX2	RNA binding fox-1 homolog 2	0.387076	4.67616e-07	3.65686e-06
ENSG00000100321	SYNGR1	synaptogyrin 1	1.29196	1.00049e-07	9.97387e-07
ENSG00000100325	ASCC2	activating signal cointegrator 1 complex subunit 2	-0.165317	0.00621092	0.0139708
ENSG00000100330	MTMR3	myotubularin related protein 3	0.181504	0.0206068	0.0394639
ENSG00000100335	MIEF1	mitochondrial elongation factor 1	-0.136748	0.0238619	0.0448249
ENSG00000100336	APOL4	apolipoprotein L4	1.86285	3.35164e-05	0.000145407
ENSG00000100342	APOL1	apolipoprotein L1	0.993316	0.0102227	0.0214803
ENSG00000100344	PNPLA3	patatin like phospholipase domain containing 3	1.09468	5.0985e-05	0.000208956
ENSG00000100347	SAMM50	SAMM50 sorting and assembly machinery component	-0.165874	0.000581302	0.00174558
ENSG00000100348	TXN2	thioredoxin 2	0.147679	0.0144072	0.0288845
ENSG00000100350	FOXRED2	FAD dependent oxidoreductase domain containing 2	-0.709513	6.40832e-10	1.44491e-08
ENSG00000100353	EIF3D	eukaryotic translation initiation factor 3 subunit D	-0.1519	0.0170796	0.0335398
ENSG00000100359	SGSM3	small G protein signaling modulator 3	0.133061	0.0236966	0.0445476
ENSG00000100360	IFT27	intraflagellar transport 27	0.397211	0.000379424	0.00120792
ENSG00000100364	KIAA0930	KIAA0930	0.571621	9.25376e-07	6.59307e-06
ENSG00000100372	SLC25A17	solute carrier family 25 member 17	-0.495135	7.84365e-06	4.16282e-05
ENSG00000100379	KCTD17	potassium channel tetramerization domain containing 17	0.193303	0.0131909	0.0267703
ENSG00000100380	ST13	ST13 Hsp70 interacting protein	0.251664	2.06949e-05	9.59823e-05
ENSG00000100395	L3MBTL2	L3MBTL histone methyl-lysine binding protein 2	-0.176856	0.00998449	0.0210322
ENSG00000100399	CHADL	chondroadherin like	1.4041	1.06204e-06	7.40027e-06
ENSG00000100401	RANGAP1	Ran GTPase activating protein 1	-1.01616	1.02659e-09	2.12886e-08
ENSG00000100403	ZC3H7B	zinc finger CCCH-type containing 7B	0.344112	1.17241e-06	8.06642e-06
ENSG00000100410	PHF5A	PHD finger protein 5A	-0.776546	1.30312e-10	3.81351e-09
ENSG00000100413	POLR3H	RNA polymerase III subunit H	-0.199112	0.00371434	0.00891331
ENSG00000100416	TRMU	tRNA mitochondrial 2-thiouridylase	-0.94359	2.13259e-10	5.74695e-09
ENSG00000100422	CERK	ceramide kinase	-0.682476	6.77717e-09	1.05998e-07
ENSG00000100425	BRD1	bromodomain containing 1	-0.195196	0.000867091	0.0024801
ENSG00000100426	ZBED4	zinc finger BED-type containing 4	-0.410947	1.68535e-05	8.03205e-05
ENSG00000100429	HDAC10	histone deacetylase 10	0.932568	5.72404e-11	1.95645e-09
ENSG00000100439	ABHD4	abhydrolase domain containing 4, N-acyl phospholipase B	0.766502	1.0455e-05	5.35296e-05
ENSG00000100461	RBM23	RNA binding motif protein 23	-0.458359	1.30216e-09	2.60506e-08
ENSG00000100462	PRMT5	protein arginine methyltransferase 5	-0.681264	6.32877e-09	1.00314e-07
ENSG00000100478	AP4S1	adaptor related protein complex 4 subunit sigma 1	0.275823	0.0220363	0.0418623
ENSG00000100479	POLE2	DNA polymerase epsilon 2, accessory subunit	-2.69081	1.31253e-11	5.69292e-10
ENSG00000100483	VCPKMT	valosin containing protein lysine methyltransferase	-0.510212	3.59051e-05	0.000154672
ENSG00000100504	PYGL	glycogen phosphorylase L	0.87718	8.35608e-08	8.5616e-07
ENSG00000100519	PSMC6	proteasome 26S subunit, ATPase 6	-0.370134	1.77757e-06	1.15431e-05
ENSG00000100522	GNPNAT1	glucosamine-phosphate N-acetyltransferase 1	-0.425241	0.00181316	0.00474527
ENSG00000100523	DDHD1	DDHD domain containing 1	0.175844	0.0269196	0.0498028
ENSG00000100526	CDKN3	cyclin dependent kinase inhibitor 3	-2.75227	3.3357e-11	1.24334e-09
ENSG00000100528	CNIH1	cornichon family AMPA receptor auxiliary protein 1	-0.359678	6.15554e-05	0.000246291
ENSG00000100558	PLEK2	pleckstrin 2	-1.14757	0.000123958	0.000455251
ENSG00000100564	PIGH	phosphatidylinositol glycan anchor biosynthesis class H	-0.560474	4.69762e-07	3.66555e-06
ENSG00000100567	PSMA3	proteasome 20S subunit alpha 3	-0.457649	3.05814e-06	1.83044e-05
ENSG00000100568	VTI1B	vesicle transport through interaction with t-SNAREs 1B	0.335491	1.9594e-09	3.71425e-08
ENSG00000100575	TIMM9	translocase of inner mitochondrial membrane 9	-0.560045	9.90142e-06	5.10943e-05
ENSG00000100577	GSTZ1	glutathione S-transferase zeta 1	0.553541	2.66781e-05	0.00011967
ENSG00000100578	KIAA0586	KIAA0586	-0.70146	3.14787e-09	5.58447e-08
ENSG00000100580	TMED8	transmembrane p24 trafficking protein family member 8	-0.561364	1.10879e-06	7.66541e-06
ENSG00000100591	AHSA1	activator of HSP90 ATPase activity 1	-0.296779	0.000372456	0.00118838
ENSG00000100601	ALKBH1	alkB homolog 1, histone H2A dioxygenase	-0.288982	0.000188671	0.000655242
ENSG00000100603	SNW1	SNW domain containing 1	-0.240197	0.000129128	0.000471576
ENSG00000100605	ITPK1	inositol-tetrakisphosphate 1-kinase	-0.162663	0.022996	0.0434009
ENSG00000100612	DHRS7	dehydrogenase/reductase 7	0.648493	3.09925e-09	5.50373e-08
ENSG00000100629	CEP128	centrosomal protein 128	-2.47135	1.53502e-12	9.70624e-11
ENSG00000100632	ERH	ERH mRNA splicing and mitosis factor	-0.642858	9.00337e-12	4.15116e-10
ENSG00000100647	SUSD6	sushi domain containing 6	0.316637	0.000176937	0.000618858
ENSG00000100650	SRSF5	serine and arginine rich splicing factor 5	0.398693	3.29442e-07	2.7307e-06
ENSG00000100664	EIF5	eukaryotic translation initiation factor 5	-0.657975	5.48637e-10	1.26075e-08
ENSG00000100711	ZFYVE21	zinc finger FYVE-type containing 21	0.388907	4.88972e-06	2.75358e-05
ENSG00000100714	MTHFD1	methylenetetrahydrofolate dehydrogenase, cyclohydrolase and formyltetrahydrofolate synthetase 1	-0.94004	2.9118e-10	7.44992e-09
ENSG00000100722	ZC3H14	zinc finger CCCH-type containing 14	-0.258742	3.80862e-05	0.0001628
ENSG00000100726	TELO2	telomere maintenance 2	-1.03098	3.46727e-12	1.87731e-10
ENSG00000100739	BDKRB1	bradykinin receptor B1	-0.672253	0.0225018	0.0425842
ENSG00000100744	GSKIP	GSK3B interacting protein	-0.217368	0.0220475	0.0418784
ENSG00000100749	VRK1	VRK serine/threonine kinase 1	-2.01299	1.75144e-10	4.85277e-09
ENSG00000100764	PSMC1	proteasome 26S subunit, ATPase 1	-0.342307	7.94839e-05	0.000307666
ENSG00000100767	PAPLN	papilin, proteoglycan like sulfated glycoprotein	1.02144	0.00177976	0.00466962
ENSG00000100784	RPS6KA5	ribosomal protein S6 kinase A5	-1.29298	1.08443e-06	7.52933e-06
ENSG00000100796	PPP4R3A	protein phosphatase 4 regulatory subunit 3A	-0.253356	0.000113757	0.000422236
ENSG00000100811	YY1	YY1 transcription factor	-0.175728	6.66043e-05	0.000263515
ENSG00000100823	APEX1	apurinic/apyrimidinic endodeoxyribonuclease 1	-0.486751	9.36367e-09	1.37809e-07
ENSG00000100852	ARHGAP5	Rho GTPase activating protein 5	0.265393	0.000515029	0.00157325
ENSG00000100889	PCK2	phosphoenolpyruvate carboxykinase 2, mitochondrial	-1.04221	0.00208962	0.00537484
ENSG00000100890	PRORP	protein only RNase P catalytic subunit	-0.396376	0.000427628	0.00133932
ENSG00000100902	PSMA6	proteasome 20S subunit alpha 6	-0.456075	8.22734e-08	8.45415e-07
ENSG00000100908	EMC9	ER membrane protein complex subunit 9	-0.413456	7.78645e-05	0.000301991
ENSG00000100916	BRMS1L	BRMS1 like transcriptional repressor	-0.341901	8.90114e-05	0.000339273
ENSG00000100918	REC8	REC8 meiotic recombination protein	0.671777	0.00850248	0.0183045
ENSG00000100938	GMPR2	guanosine monophosphate reductase 2	0.324381	0.000195417	0.000675755
ENSG00000100982	PCIF1	phosphorylated CTD interacting factor 1	-0.199516	0.00381724	0.00912314
ENSG00000100983	GSS	glutathione synthetase	0.371284	1.82102e-09	3.50446e-08
ENSG00000100994	PYGB	glycogen phosphorylase B	0.210376	0.00398885	0.00948616
ENSG00000101000	PROCR	protein C receptor	0.31595	0.0227872	0.0430493
ENSG00000101003	GINS1	GINS complex subunit 1	-3.06411	5.16212e-13	4.04465e-11
ENSG00000101004	NINL	ninein like	0.441466	0.000272579	0.000902565
ENSG00000101019	UQCC1	ubiquinol-cytochrome c reductase complex assembly factor 1	0.255616	0.000425211	0.00133316
ENSG00000101040	ZMYND8	zinc finger MYND-type containing 8	-0.40343	3.16554e-05	0.000138453
ENSG00000101052	IFT52	intraflagellar transport 52	0.324035	0.00016029	0.000568725
ENSG00000101057	MYBL2	MYB proto-oncogene like 2	-3.32898	1.64745e-11	6.84698e-10
ENSG00000101079	NDRG3	NDRG family member 3	0.473976	1.00775e-08	1.46128e-07
ENSG00000101084	RAB5IF	RAB5 interacting factor	-0.497463	4.25445e-07	3.38996e-06
ENSG00000101126	ADNP	activity dependent neuroprotector homeobox	-0.173151	0.000801046	0.00231027
ENSG00000101132	PFDN4	prefoldin subunit 4	-0.381286	0.000572181	0.00172316
ENSG00000101138	CSTF1	cleavage stimulation factor subunit 1	-0.235707	0.000996101	0.00279965
ENSG00000101146	RAE1	ribonucleic acid export 1	-0.516453	5.59093e-10	1.27891e-08
ENSG00000101150	TPD52L2	TPD52 like 2	0.331695	1.27497e-08	1.79011e-07
ENSG00000101152	DNAJC5	DnaJ heat shock protein family (Hsp40) member C5	0.186783	0.00423947	0.010004
ENSG00000101158	NELFCD	negative elongation factor complex member C/D	-0.181437	0.00660008	0.0147079
ENSG00000101160	CTSZ	cathepsin Z	0.600592	2.27942e-05	0.000104255
ENSG00000101166	PRELID3B	PRELI domain containing 3B	-0.339485	0.000278093	0.000919261
ENSG00000101182	PSMA7	proteasome 20S subunit alpha 7	-0.428067	6.83273e-07	5.05953e-06
ENSG00000101187	SLCO4A1	solute carrier organic anion transporter family member 4A1	-1.69904	0.000529265	0.00161201
ENSG00000101189	MRGBP	MRG domain binding protein	-0.452884	1.09888e-07	1.07833e-06
ENSG00000101190	TCFL5	transcription factor like 5	0.287058	0.000280957	0.000927704
ENSG00000101193	GID8	GID complex subunit 8 homolog	-0.200598	2.73263e-05	0.000121928
ENSG00000101199	ARFGAP1	ADP ribosylation factor GTPase activating protein 1	0.180917	0.0238126	0.0447419
ENSG00000101210	EEF1A2	eukaryotic translation elongation factor 1 alpha 2	0.748942	0.0217628	0.0414089
ENSG00000101216	GMEB2	glucocorticoid modulatory element binding protein 2	-0.267131	0.000157822	0.000561206
ENSG00000101220	C20orf27	chromosome 20 open reading frame 27	-0.279308	0.00308991	0.00757398
ENSG00000101224	CDC25B	cell division cycle 25B	-1.09438	1.11224e-10	3.32638e-09
ENSG00000101236	RNF24	ring finger protein 24	0.456438	0.00210666	0.00541263
ENSG00000101247	NDUFAF5	NADH:ubiquinone oxidoreductase complex assembly factor 5	-0.267118	0.0201817	0.0387377
ENSG00000101255	TRIB3	tribbles pseudokinase 3	-0.852173	0.0258702	0.0481177
ENSG00000101265	RASSF2	Ras association domain family member 2	3.1521	2.08123e-10	5.6171e-09
ENSG00000101266	CSNK2A1	casein kinase 2 alpha 1	-0.207836	5.80795e-05	0.00023413
ENSG00000101290	CDS2	CDP-diacylglycerol synthase 2	0.156506	0.0136851	0.0276195
ENSG00000101298	SNPH	syntaphilin	0.316648	0.000430654	0.00134714
ENSG00000101306	MYLK2	myosin light chain kinase 2	-3.08928	2.25111e-08	2.8923e-07
ENSG00000101310	SEC23B	SEC23 homolog B, COPII coat complex component	-0.307177	0.00117793	0.00324647
ENSG00000101333	PLCB4	phospholipase C beta 4	0.72558	0.000629473	0.00187025
ENSG00000101335	MYL9	myosin light chain 9	0.898303	6.43567e-06	3.51028e-05
ENSG00000101337	TM9SF4	transmembrane 9 superfamily member 4	0.25283	0.000736866	0.00214859
ENSG00000101342	TLDC2	TBC/LysM-associated domain containing 2	1.41388	5.461e-05	0.000221708
ENSG00000101343	CRNKL1	crooked neck pre-mRNA splicing factor 1	-0.167315	0.00644029	0.0144044
ENSG00000101347	SAMHD1	SAM and HD domain containing deoxynucleoside triphosphate triphosphohydrolase 1	0.693167	7.15049e-08	7.53568e-07
ENSG00000101350	KIF3B	kinesin family member 3B	0.125801	0.0198888	0.0382418
ENSG00000101361	NOP56	NOP56 ribonucleoprotein	-1.00301	4.82355e-09	7.96651e-08
ENSG00000101363	MANBAL	mannosidase beta like	-0.216608	0.00126363	0.00345415
ENSG00000101367	MAPRE1	microtubule associated protein RP/EB family member 1	-0.575448	2.10791e-07	1.86603e-06
ENSG00000101384	JAG1	jagged canonical Notch ligand 1	0.663064	0.021423	0.0408238
ENSG00000101391	CDK5RAP1	CDK5 regulatory subunit associated protein 1	-0.468787	9.0072e-07	6.43553e-06
ENSG00000101400	SNTA1	syntrophin alpha 1	0.634067	7.56864e-08	7.91044e-07
ENSG00000101407	TTI1	TELO2 interacting protein 1	-0.775156	1.37809e-10	3.99332e-09
ENSG00000101412	E2F1	E2F transcription factor 1	-2.48616	1.05873e-11	4.75756e-10
ENSG00000101413	RPRD1B	regulation of nuclear pre-mRNA domain containing 1B	-0.206008	0.00415177	0.00982058
ENSG00000101439	CST3	cystatin C	0.473342	6.75259e-05	0.000266506
ENSG00000101442	ACTR5	actin related protein 5	-0.527023	5.63629e-05	0.000227989
ENSG00000101447	FAM83D	family with sequence similarity 83 member D	-3.61545	6.28822e-13	4.75782e-11
ENSG00000101457	DNTTIP1	deoxynucleotidyltransferase terminal interacting protein 1	-0.290175	0.00044079	0.00137519
ENSG00000101460	MAP1LC3A	microtubule associated protein 1 light chain 3 alpha	1.13991	4.18193e-10	9.91185e-09
ENSG00000101463	SYNDIG1	synapse differentiation inducing 1	-1.36771	0.00323786	0.00789619
ENSG00000101464	PIGU	phosphatidylinositol glycan anchor biosynthesis class U	-0.484626	1.21811e-05	6.08709e-05
ENSG00000101473	ACOT8	acyl-CoA thioesterase 8	0.386069	8.84903e-07	6.343e-06
ENSG00000101474	APMAP	adipocyte plasma membrane associated protein	0.19706	0.000124537	0.000457265
ENSG00000101493	ZNF516	zinc finger protein 516	0.194857	0.0183841	0.0357329
ENSG00000101544	ADNP2	ADNP homeobox 2	-0.382881	6.88683e-05	0.00027132
ENSG00000101557	USP14	ubiquitin specific peptidase 14	-0.258808	0.00127305	0.00347454
ENSG00000101558	VAPA	VAMP associated protein A	-0.362973	5.19908e-08	5.77114e-07
ENSG00000101574	METTL4	methyltransferase like 4	-1.14862	8.7298e-14	1.07334e-11
ENSG00000101596	SMCHD1	structural maintenance of chromosomes flexible hinge domain containing 1	-0.674176	3.465e-09	6.05605e-08
ENSG00000101624	CEP76	centrosomal protein 76	-1.02521	1.91339e-09	3.63873e-08
ENSG00000101638	ST8SIA5	ST8 alpha-N-acetyl-neuraminide alpha-2,8-sialyltransferase 5	0.902664	0.00785974	0.0170954
ENSG00000101639	CEP192	centrosomal protein 192	-0.624488	1.27279e-08	1.78989e-07
ENSG00000101665	SMAD7	SMAD family member 7	-0.825391	0.00300764	0.00739587
ENSG00000101680	LAMA1	laminin subunit alpha 1	-0.877023	0.00968065	0.0204798
ENSG00000101751	POLI	DNA polymerase iota	0.58844	3.17602e-06	1.88823e-05
ENSG00000101773	RBBP8	RB binding protein 8, endonuclease	-1.5422	3.06951e-12	1.72526e-10
ENSG00000101782	RIOK3	RIO kinase 3	0.408769	1.32047e-07	1.25693e-06
ENSG00000101811	CSTF2	cleavage stimulation factor subunit 2	-0.837686	3.72561e-10	9.11075e-09
ENSG00000101812	H2BW2	H2B.W histone 2	-0.819319	0.0235636	0.0443494
ENSG00000101825	MXRA5	matrix remodeling associated 5	1.58044	3.19007e-05	0.000139251
ENSG00000101844	ATG4A	autophagy related 4A cysteine peptidase	0.267756	0.00103862	0.00290593
ENSG00000101849	TBL1X	transducin beta like 1 X-linked	-0.364714	0.00221208	0.00565395
ENSG00000101856	PGRMC1	progesterone receptor membrane component 1	0.341123	0.00317529	0.00776285
ENSG00000101868	POLA1	DNA polymerase alpha 1, catalytic subunit	-1.77165	3.13929e-12	1.73408e-10
ENSG00000101871	MID1	midline 1	-0.909922	3.53694e-07	2.90183e-06
ENSG00000101888	NXT2	nuclear transport factor 2 like export factor 2	-0.681518	7.87121e-08	8.1832e-07
ENSG00000101911	PRPS2	phosphoribosyl pyrophosphate synthetase 2	-1.00551	8.34103e-11	2.6324e-09
ENSG00000101935	AMMECR1	AMMECR nuclear protein 1	-0.331988	0.00333865	0.00811293
ENSG00000101940	WDR13	WD repeat domain 13	0.163609	0.00781627	0.0170155
ENSG00000101945	SUV39H1	suppressor of variegation 3-9 homolog 1	-2.25465	2.46561e-14	4.00492e-12
ENSG00000101955	SRPX	sushi repeat containing protein X-linked	0.257685	0.0122919	0.025139
ENSG00000101972	STAG2	stromal antigen 2	-0.277008	5.89574e-07	4.43999e-06
ENSG00000101986	ABCD1	ATP binding cassette subfamily D member 1	0.72821	7.29324e-09	1.12972e-07
ENSG00000102007	PLP2	proteolipid protein 2	-0.522145	2.28749e-05	0.000104597
ENSG00000102030	NAA10	N-alpha-acetyltransferase 10, NatA catalytic subunit	-0.282031	0.00251236	0.00630493
ENSG00000102032	RENBP	renin binding protein	1.31256	2.93508e-08	3.59889e-07
ENSG00000102034	ELF4	E74 like ETS transcription factor 4	-0.214684	0.000391285	0.00124108
ENSG00000102054	RBBP7	RB binding protein 7, chromatin remodeling factor	-0.52616	6.92628e-09	1.08129e-07
ENSG00000102057	KCND1	potassium voltage-gated channel subfamily D member 1	0.89091	4.50397e-08	5.15206e-07
ENSG00000102078	SLC25A14	solute carrier family 25 member 14	-0.272171	0.00503215	0.0115933
ENSG00000102081	FMR1	FMRP translational regulator 1	-0.342088	5.68839e-05	0.000229624
ENSG00000102098	SCML2	Scm polycomb group protein like 2	-1.4334	8.57769e-09	1.28375e-07
ENSG00000102103	PQBP1	polyglutamine binding protein 1	-0.352577	4.57465e-05	0.000190306
ENSG00000102119	EMD	emerin	-0.269739	0.000878815	0.0025108
ENSG00000102144	PGK1	phosphoglycerate kinase 1	-0.221608	0.000684585	0.00201071
ENSG00000102172	SMS	spermine synthase	-0.64769	6.75049e-06	3.65491e-05
ENSG00000102174	PHEX	phosphate regulating endopeptidase homolog X-linked	1.33648	0.000178243	0.000622935
ENSG00000102178	UBL4A	ubiquitin like 4A	-0.241201	0.00106363	0.00297057
ENSG00000102181	CD99L2	CD99 molecule like 2	0.658237	6.40922e-09	1.01317e-07
ENSG00000102189	EEA1	early endosome antigen 1	0.607126	1.3759e-06	9.24483e-06
ENSG00000102218	RP2	RP2 activator of ARL3 GTPase	-0.297423	0.0080094	0.0173833
ENSG00000102221	JADE3	jade family PHD finger 3	-0.34708	0.00115381	0.00318445
ENSG00000102241	HTATSF1	HIV-1 Tat specific factor 1	-0.257099	0.000447068	0.00139061
ENSG00000102302	FGD1	FYVE, RhoGEF and PH domain containing 1	-0.460734	4.65142e-08	5.26893e-07
ENSG00000102312	PORCN	porcupine O-acyltransferase	0.327529	0.0148204	0.0295823
ENSG00000102316	MAGED2	MAGE family member D2	0.204536	0.0128439	0.02615
ENSG00000102349	KLF8	Kruppel like factor 8	1.35949	6.16548e-05	0.000246633
ENSG00000102384	CENPI	centromere protein I	-2.59325	3.71455e-13	3.2081e-11
ENSG00000102393	GLA	galactosidase alpha	-0.450961	0.000171172	0.00060119
ENSG00000102401	ARMCX3	armadillo repeat containing X-linked 3	0.72809	1.49109e-09	2.93331e-08
ENSG00000102409	BEX4	brain expressed X-linked 4	1.35949	0.00394587	0.00939254
ENSG00000102572	STK24	serine/threonine kinase 24	-0.482413	3.20113e-08	3.86673e-07
ENSG00000102575	ACP5	acid phosphatase 5, tartrate resistant	0.941786	0.00796395	0.0172945
ENSG00000102606	ARHGEF7	Rho guanine nucleotide exchange factor 7	0.293849	1.51861e-06	1.00625e-05
ENSG00000102683	SGCG	sarcoglycan gamma	-0.955736	0.0209316	0.0400174
ENSG00000102699	PARP4	poly(ADP-ribose) polymerase family member 4	0.352382	0.000158526	0.000563256
ENSG00000102710	SUPT20H	SPT20 homolog, SAGA complex component	-0.333354	7.4154e-07	5.43192e-06
ENSG00000102738	MRPS31	mitochondrial ribosomal protein S31	-0.456068	1.73639e-05	8.2332e-05
ENSG00000102743	SLC25A15	solute carrier family 25 member 15	-0.857231	5.37071e-07	4.1146e-06
ENSG00000102753	KPNA3	karyopherin subunit alpha 3	-0.463064	6.85946e-06	3.70604e-05
ENSG00000102760	RGCC	regulator of cell cycle	1.32961	5.05728e-06	2.8385e-05
ENSG00000102763	VWA8	von Willebrand factor A domain containing 8	0.45177	2.13464e-05	9.84982e-05
ENSG00000102781	KATNAL1	katanin catalytic subunit A1 like 1	-0.365061	0.000693767	0.00203498
ENSG00000102786	INTS6	integrator complex subunit 6	-0.195452	0.000187687	0.000652209
ENSG00000102796	DHRS12	dehydrogenase/reductase 12	1.99497	1.05476e-10	3.19223e-09
ENSG00000102805	CLN5	CLN5 intracellular trafficking protein	0.595206	8.78985e-11	2.75441e-09
ENSG00000102858	MGRN1	mahogunin ring finger 1	0.359628	2.0784e-06	1.31692e-05
ENSG00000102870	ZNF629	zinc finger protein 629	0.159854	0.0121348	0.0248809
ENSG00000102871	TRADD	TNFRSF1A associated via death domain	0.467081	1.72505e-06	1.12535e-05
ENSG00000102878	HSF4	heat shock transcription factor 4	1.02066	6.00447e-06	3.30666e-05
ENSG00000102879	CORO1A	coronin 1A	-1.08511	0.000122554	0.000450731
ENSG00000102882	MAPK3	mitogen-activated protein kinase 3	0.702858	2.24851e-07	1.96883e-06
ENSG00000102893	PHKB	phosphorylase kinase regulatory subunit beta	0.820872	1.38212e-13	1.51061e-11
ENSG00000102900	NUP93	nucleoporin 93	-0.966129	1.20926e-11	5.35248e-10
ENSG00000102908	NFAT5	nuclear factor of activated T cells 5	0.586715	1.10637e-05	5.60348e-05
ENSG00000102910	LONP2	lon peptidase 2, peroxisomal	0.398365	3.07931e-12	1.72529e-10
ENSG00000102931	ARL2BP	ADP ribosylation factor like GTPase 2 binding protein	0.228852	0.0055826	0.0127044
ENSG00000102934	PLLP	plasmolipin	0.679547	2.89446e-05	0.000128024
ENSG00000102967	DHODH	dihydroorotate dehydrogenase (quinone)	-0.514637	5.0011e-05	0.000205487
ENSG00000102974	CTCF	CCCTC-binding factor	-0.885552	3.39783e-14	5.14176e-12
ENSG00000102977	ACD	ACD shelterin complex subunit and telomerase recruitment factor	-0.786515	9.87202e-09	1.43819e-07
ENSG00000102978	POLR2C	RNA polymerase II subunit C	-0.285382	9.34521e-05	0.000354031
ENSG00000102981	PARD6A	par-6 family cell polarity regulator alpha	1.4321	0.00136261	0.00369222
ENSG00000102984	ZNF821	zinc finger protein 821	0.726462	0.000244115	0.000819813
ENSG00000102996	MMP15	matrix metallopeptidase 15	0.991886	2.50557e-07	2.16185e-06
ENSG00000103005	USB1	U6 snRNA biogenesis phosphodiesterase 1	-0.212983	0.0250304	0.0467571
ENSG00000103018	CYB5B	cytochrome b5 type B	-0.205456	0.00570069	0.0129401
ENSG00000103021	CCDC113	coiled-coil domain containing 113	0.853598	4.46159e-07	3.51546e-06
ENSG00000103024	NME3	NME/NM23 nucleoside diphosphate kinase 3	0.686792	1.69158e-08	2.26204e-07
ENSG00000103034	NDRG4	NDRG family member 4	0.956591	0.000885854	0.00252724
ENSG00000103035	PSMD7	proteasome 26S subunit, non-ATPase 7	-0.47024	3.575e-07	2.92493e-06
ENSG00000103043	VAC14	VAC14 component of PIKFYVE complex	-0.162838	0.0131595	0.026722
ENSG00000103047	TANGO6	transport and golgi organization 6 homolog	-0.264762	0.00587797	0.0132945
ENSG00000103064	SLC7A6	solute carrier family 7 member 6	-0.345512	0.00149606	0.00400905
ENSG00000103066	PLA2G15	phospholipase A2 group XV	0.454291	2.39556e-06	1.48506e-05
ENSG00000103091	WDR59	WD repeat domain 59	0.136554	0.0237705	0.0446675
ENSG00000103121	CMC2	C-X9-C motif containing 2	-1.13619	1.21154e-09	2.44587e-08
ENSG00000103126	AXIN1	axin 1	-0.194238	0.000801059	0.00231027
ENSG00000103145	HCFC1R1	host cell factor C1 regulator 1	0.404094	0.0133651	0.027062
ENSG00000103148	NPRL3	NPR3 like, GATOR1 complex subunit	-0.189403	0.0195403	0.0376371
ENSG00000103150	MLYCD	malonyl-CoA decarboxylase	0.706995	1.12611e-07	1.09971e-06
ENSG00000103152	MPG	N-methylpurine DNA glycosylase	0.291686	0.00113668	0.00314599
ENSG00000103160	HSDL1	hydroxysteroid dehydrogenase like 1	-0.250887	0.00262357	0.00655337
ENSG00000103174	NAGPA	N-acetylglucosamine-1-phosphodiester alpha-N-acetylglucosaminidase	0.346749	0.000249577	0.000836253
ENSG00000103175	WFDC1	WAP four-disulfide core domain 1	1.78565	7.00728e-06	3.77783e-05
ENSG00000103184	SEC14L5	SEC14 like lipid binding 5	2.15749	0.000412848	0.00129992
ENSG00000103187	COTL1	coactosin like F-actin binding protein 1	-0.416023	0.000245731	0.000824772
ENSG00000103194	USP10	ubiquitin specific peptidase 10	-0.483505	3.76237e-07	3.05003e-06
ENSG00000103196	CRISPLD2	cysteine rich secretory protein LCCL domain containing 2	-2.00943	1.5555e-08	2.11197e-07
ENSG00000103197	TSC2	TSC complex subunit 2	0.253417	0.000214718	0.000734038
ENSG00000103202	NME4	NME/NM23 nucleoside diphosphate kinase 4	0.434949	4.59389e-07	3.60367e-06
ENSG00000103222	ABCC1	ATP binding cassette subfamily C member 1	0.346487	1.65563e-05	7.90992e-05
ENSG00000103227	LMF1	lipase maturation factor 1	0.699163	3.14526e-07	2.62797e-06
ENSG00000103245	CIAO3	cytosolic iron-sulfur assembly component 3	-0.127179	0.0217166	0.0413388
ENSG00000103254	ANTKMT	adenine nucleotide translocase lysine methyltransferase	0.261412	0.00135886	0.00368442
ENSG00000103257	SLC7A5	solute carrier family 7 member 5	-2.7773	8.28908e-09	1.24477e-07
ENSG00000103260	METRN	meteorin, glial cell differentiation regulator	0.243816	0.0135732	0.0274391
ENSG00000103264	FBXO31	F-box protein 31	0.158834	0.00836938	0.0180465
ENSG00000103269	RHBDL1	rhomboid like 1	1.82703	1.32259e-10	3.86411e-09
ENSG00000103274	NUBP1	nucleotide binding protein 1	-0.535768	2.2628e-07	1.97699e-06
ENSG00000103275	UBE2I	ubiquitin conjugating enzyme E2 I	-0.418937	2.32585e-08	2.96894e-07
ENSG00000103342	GSPT1	G1 to S phase transition 1	-0.533227	6.07242e-07	4.55753e-06
ENSG00000103351	CLUAP1	clusterin associated protein 1	0.148776	0.0223718	0.0423992
ENSG00000103353	UBFD1	ubiquitin family domain containing 1	0.240539	0.000376563	0.00120062
ENSG00000103363	ELOB	elongin B	0.286772	4.26124e-05	0.000178787
ENSG00000103404	USP31	ubiquitin specific peptidase 31	-0.829147	4.5096e-08	5.15206e-07
ENSG00000103423	DNAJA3	DnaJ heat shock protein family (Hsp40) member A3	-0.527578	2.0779e-07	1.84315e-06
ENSG00000103426	CORO7-PAM16	CORO7-PAM16 readthrough	2.14784	0.0183325	0.0356403
ENSG00000103429	BFAR	bifunctional apoptosis regulator	-0.25978	5.69828e-06	3.15472e-05
ENSG00000103449	SALL1	spalt like transcription factor 1	-0.715088	0.000154357	0.000550541
ENSG00000103479	RBL2	RB transcriptional corepressor like 2	0.212901	0.0187537	0.0363595
ENSG00000103485	QPRT	quinolinate phosphoribosyltransferase	2.14117	1.80538e-08	2.39791e-07
ENSG00000103489	XYLT1	xylosyltransferase 1	-0.436177	0.0110206	0.0229094
ENSG00000103490	PYCARD	PYD and CARD domain containing	0.973182	1.58515e-06	1.04293e-05
ENSG00000103494	RPGRIP1L	RPGRIP1 like	-0.378729	7.84438e-05	0.000303946
ENSG00000103495	MAZ	MYC associated zinc finger protein	-0.962249	2.46086e-13	2.36791e-11
ENSG00000103502	CDIPT	CDP-diacylglycerol--inositol 3-phosphatidyltransferase	0.223657	0.0030679	0.00752681
ENSG00000103510	KAT8	lysine acetyltransferase 8	-0.191548	0.0148022	0.029556
ENSG00000103512	NOMO1	NODAL modulator 1	0.462319	8.94629e-09	1.32526e-07
ENSG00000103522	IL21R	interleukin 21 receptor	-2.47676	0.000255733	0.000854616
ENSG00000103540	CCP110	centriolar coiled-coil protein 110	-0.887455	3.0319e-09	5.40038e-08
ENSG00000103544	VPS35L	VPS35 endosomal protein sorting factor like	0.340861	3.50861e-06	2.05763e-05
ENSG00000103549	RNF40	ring finger protein 40	-0.130093	0.0201934	0.0387519
ENSG00000103550	KNOP1	lysine rich nucleolar protein 1	-0.548491	1.18082e-05	5.9292e-05
ENSG00000103569	AQP9	aquaporin 9	1.54613	0.025147	0.0469451
ENSG00000103642	LACTB	lactamase beta	0.483681	2.04564e-06	1.30094e-05
ENSG00000103647	CORO2B	coronin 2B	0.586074	0.00235376	0.00596184
ENSG00000103653	CSK	C-terminal Src kinase	-0.545609	5.689e-08	6.22135e-07
ENSG00000103657	HERC1	HECT and RLD domain containing E3 ubiquitin protein ligase family member 1	0.35728	0.00177938	0.00466933
ENSG00000103710	RASL12	RAS like family 12	2.14638	0.000117014	0.000432783
ENSG00000103742	IGDCC4	immunoglobulin superfamily DCC subclass member 4	2.11146	1.26783e-06	8.62683e-06
ENSG00000103769	RAB11A	RAB11A, member RAS oncogene family	0.142218	0.0216723	0.0412634
ENSG00000103852	TTC23	tetratricopeptide repeat domain 23	-0.183931	0.00387014	0.00923461
ENSG00000103855	CD276	CD276 molecule	0.186249	0.0252573	0.0471312
ENSG00000103876	FAH	fumarylacetoacetate hydrolase	0.212505	0.0108226	0.0225694
ENSG00000103932	RPAP1	RNA polymerase II associated protein 1	-0.34592	1.60608e-07	1.48244e-06
ENSG00000103942	HOMER2	homer scaffold protein 2	-0.776868	0.000174161	0.000610478
ENSG00000103966	EHD4	EH domain containing 4	-0.316579	0.00888059	0.0190076
ENSG00000103978	TMEM87A	transmembrane protein 87A	-0.23225	0.00301326	0.00740764
ENSG00000103994	ZNF106	zinc finger protein 106	0.19761	0.0203445	0.0390122
ENSG00000103995	CEP152	centrosomal protein 152	-1.76009	6.47075e-11	2.16978e-09
ENSG00000104064	GABPB1	GA binding protein transcription factor subunit beta 1	-0.824092	1.88923e-09	3.61236e-08
ENSG00000104067	TJP1	tight junction protein 1	-0.162296	0.0174606	0.0341874
ENSG00000104129	DNAJC17	DnaJ heat shock protein family (Hsp40) member C17	-0.211146	0.0151554	0.0301693
ENSG00000104131	EIF3J	eukaryotic translation initiation factor 3 subunit J	-0.567586	8.31445e-05	0.000320434
ENSG00000104133	SPG11	SPG11 vesicle trafficking associated, spatacsin	0.464313	5.09451e-08	5.67999e-07
ENSG00000104142	VPS18	VPS18 core subunit of CORVET and HOPS complexes	0.161957	0.0116567	0.0240735
ENSG00000104147	OIP5	Opa interacting protein 5	-3.20623	1.18438e-11	5.26871e-10
ENSG00000104154	SLC30A4	solute carrier family 30 member 4	0.391197	7.98791e-05	0.000308902
ENSG00000104205	SGK3	serum/glucocorticoid regulated kinase family member 3	0.280039	0.00141302	0.00381424
ENSG00000104213	PDGFRL	platelet derived growth factor receptor like	2.00594	0.00208718	0.00537115
ENSG00000104219	ZDHHC2	zinc finger DHHC-type palmitoyltransferase 2	0.565603	1.36896e-05	6.71769e-05
ENSG00000104228	TRIM35	tripartite motif containing 35	0.258559	0.0102936	0.0216139
ENSG00000104299	INTS9	integrator complex subunit 9	-0.308553	0.000575431	0.00172942
ENSG00000104312	RIPK2	receptor interacting serine/threonine kinase 2	-0.575416	4.30015e-05	0.00018037
ENSG00000104320	NBN	nibrin	-0.647318	6.41682e-09	1.01347e-07
ENSG00000104324	CPQ	carboxypeptidase Q	0.461333	0.00231286	0.00587
ENSG00000104325	DECR1	2,4-dienoyl-CoA reductase 1	0.255265	0.00180511	0.00472703
ENSG00000104331	BPNT2	3'(2'), 5'-bisphosphate nucleotidase 2	-0.238357	0.00188699	0.00491455
ENSG00000104356	POP1	POP1 homolog, ribonuclease P/MRP subunit	-0.923395	1.85451e-06	1.1961e-05
ENSG00000104361	NIPAL2	NIPA like domain containing 2	0.809551	5.35128e-09	8.72916e-08
ENSG00000104365	IKBKB	inhibitor of nuclear factor kappa B kinase subunit beta	0.765406	1.22356e-12	8.11356e-11
ENSG00000104368	PLAT	plasminogen activator, tissue type	1.5174	3.38977e-08	4.06337e-07
ENSG00000104381	GDAP1	ganglioside induced differentiation associated protein 1	0.764585	0.000197976	0.000683534
ENSG00000104419	NDRG1	N-myc downstream regulated 1	0.286904	0.0232004	0.0437494
ENSG00000104427	ZC2HC1A	zinc finger C2HC-type containing 1A	-0.234218	0.00988689	0.0208439
ENSG00000104442	ARMC1	armadillo repeat containing 1	-0.542304	1.15343e-08	1.63897e-07
ENSG00000104447	TRPS1	transcriptional repressor GATA binding 1	0.212139	0.0190163	0.0368041
ENSG00000104450	SPAG1	sperm associated antigen 1	-0.460692	0.0141424	0.0284148
ENSG00000104472	CHRAC1	chromatin accessibility complex subunit 1	-0.565786	3.98381e-06	2.30728e-05
ENSG00000104490	NCALD	neurocalcin delta	0.641349	0.000215766	0.000736483
ENSG00000104497	SNX16	sorting nexin 16	-0.385357	0.00171756	0.00452857
ENSG00000104518	GSDMD	gasdermin D	0.459963	0.00195741	0.00508003
ENSG00000104522	GFUS	GDP-L-fucose synthase	-0.448518	0.000120062	0.000442394
ENSG00000104524	PYCR3	pyrroline-5-carboxylate reductase 3	-0.477479	0.000134927	0.000489025
ENSG00000104549	SQLE	squalene epoxidase	0.28944	0.00621086	0.0139708
ENSG00000104626	ERI1	exoribonuclease 1	-0.655229	7.02038e-05	0.000275906
ENSG00000104635	SLC39A14	solute carrier family 39 member 14	-0.451302	5.45613e-06	3.03299e-05
ENSG00000104643	MTMR9	myotubularin related protein 9	-0.313414	0.000444466	0.00138373
ENSG00000104660	LEPROTL1	leptin receptor overlapping transcript like 1	-0.268063	0.00178518	0.00468177
ENSG00000104687	GSR	glutathione-disulfide reductase	-0.464079	2.57822e-07	2.2116e-06
ENSG00000104691	UBXN8	UBX domain protein 8	-0.366067	0.00182141	0.00476479
ENSG00000104723	TUSC3	tumor suppressor candidate 3	0.51772	0.0137683	0.0277577
ENSG00000104728	ARHGEF10	Rho guanine nucleotide exchange factor 10	0.320031	1.22905e-07	1.18649e-06
ENSG00000104731	KLHDC4	kelch domain containing 4	-0.19985	0.0222208	0.0421593
ENSG00000104738	MCM4	minichromosome maintenance complex component 4	-1.99704	3.16231e-16	1.93064e-13
ENSG00000104756	KCTD9	potassium channel tetramerization domain containing 9	-0.282845	0.000433355	0.00135534
ENSG00000104763	ASAH1	N-acylsphingosine amidohydrolase 1	0.569441	9.53195e-08	9.56165e-07
ENSG00000104765	BNIP3L	BCL2 interacting protein 3 like	0.642521	1.93809e-08	2.54765e-07
ENSG00000104774	MAN2B1	mannosidase alpha class 2B member 1	0.575007	7.08128e-10	1.5711e-08
ENSG00000104805	NUCB1	nucleobindin 1	0.411403	8.12324e-05	0.000313679
ENSG00000104823	ECH1	enoyl-CoA hydratase 1	0.917601	2.72355e-07	2.31384e-06
ENSG00000104824	HNRNPL	heterogeneous nuclear ribonucleoprotein L	-0.686751	7.71071e-14	9.82145e-12
ENSG00000104825	NFKBIB	NFKB inhibitor beta	-0.490213	2.52208e-06	1.55209e-05
ENSG00000104827	CGB3	chorionic gonadotropin subunit beta 3	-2.45531	0.00428725	0.0101006
ENSG00000104835	SARS2	seryl-tRNA synthetase 2, mitochondrial	-0.385415	2.00541e-05	9.33871e-05
ENSG00000104859	CLASRP	CLK4 associating serine/arginine rich protein	-0.222798	0.00342799	0.00830381
ENSG00000104870	FCGRT	Fc fragment of IgG receptor and transporter	0.716523	2.0967e-05	9.69761e-05
ENSG00000104872	PIH1D1	PIH1 domain containing 1	-0.340569	1.21293e-06	8.29785e-06
ENSG00000104881	PPP1R13L	protein phosphatase 1 regulatory subunit 13 like	-0.44994	0.00453815	0.0106014
ENSG00000104883	PEX11G	peroxisomal biogenesis factor 11 gamma	1.34008	9.60949e-07	6.8e-06
ENSG00000104885	DOT1L	DOT1 like histone lysine methyltransferase	-0.74771	1.83153e-05	8.63115e-05
ENSG00000104886	PLEKHJ1	pleckstrin homology domain containing J1	-0.249087	0.00222318	0.00567341
ENSG00000104888	SLC17A7	solute carrier family 17 member 7	0.890274	0.00134524	0.0036513
ENSG00000104889	RNASEH2A	ribonuclease H2 subunit A	-2.1895	9.78356e-13	6.82304e-11
ENSG00000104894	CD37	CD37 molecule	0.947597	0.0105462	0.0220893
ENSG00000104897	SF3A2	splicing factor 3a subunit 2	-0.495708	4.6026e-06	2.61518e-05
ENSG00000104899	AMH	anti-Mullerian hormone	-0.946366	0.00208892	0.00537406
ENSG00000104907	TRMT1	tRNA methyltransferase 1	-0.266765	0.00918434	0.0195843
ENSG00000104936	DMPK	DM1 protein kinase	1.44487	1.64195e-10	4.59254e-09
ENSG00000104946	TBC1D17	TBC1 domain family member 17	0.593301	1.80202e-07	1.63196e-06
ENSG00000104964	TLE5	TLE family member 5, transcriptional modulator	0.502517	1.8752e-09	3.59313e-08
ENSG00000104967	NOVA2	NOVA alternative splicing regulator 2	1.48777	0.000133377	0.000484194
ENSG00000104969	SGTA	small glutamine rich tetratricopeptide repeat co-chaperone alpha	-0.428809	3.84117e-07	3.1054e-06
ENSG00000104976	SNAPC2	small nuclear RNA activating complex polypeptide 2	-0.338657	4.19373e-05	0.000176324
ENSG00000104980	TIMM44	translocase of inner mitochondrial membrane 44	-0.487943	5.85931e-06	3.23175e-05
ENSG00000104983	CCDC61	coiled-coil domain containing 61	-0.359694	3.71516e-05	0.000159498
ENSG00000105011	ASF1B	anti-silencing function 1B histone chaperone	-3.22685	1.04703e-12	7.11919e-11
ENSG00000105048	TNNT1	troponin T1, slow skeletal type	1.82834	3.02581e-05	0.000132999
ENSG00000105063	PPP6R1	protein phosphatase 6 regulatory subunit 1	-0.283333	0.00103005	0.00288607
ENSG00000105072	C19orf44	chromosome 19 open reading frame 44	-0.304723	0.00286859	0.00709136
ENSG00000105085	MED26	mediator complex subunit 26	-0.34211	1.32425e-05	6.52905e-05
ENSG00000105127	AKAP8	A-kinase anchoring protein 8	-0.22329	0.00126046	0.00344761
ENSG00000105136	ZNF419	zinc finger protein 419	0.420619	0.004786	0.0110969
ENSG00000105146	AURKC	aurora kinase C	1.41632	0.000165901	0.000585231
ENSG00000105171	POP4	POP4 homolog, ribonuclease P/MRP subunit	-0.173064	0.00180018	0.0047162
ENSG00000105173	CCNE1	cyclin E1	-0.66595	0.000405912	0.00128082
ENSG00000105185	PDCD5	programmed cell death 5	-0.21447	0.0226427	0.0428162
ENSG00000105186	ANKRD27	ankyrin repeat domain 27	-0.408452	3.66251e-08	4.35785e-07
ENSG00000105193	RPS16	ribosomal protein S16	-0.190125	0.018557	0.0360293
ENSG00000105197	TIMM50	translocase of inner mitochondrial membrane 50	-0.573876	2.34693e-08	2.99153e-07
ENSG00000105202	FBL	fibrillarin	-1.05673	9.837e-13	6.82997e-11
ENSG00000105204	DYRK1B	dual specificity tyrosine phosphorylation regulated kinase 1B	0.82669	2.51765e-07	2.17016e-06
ENSG00000105219	CCNP	cyclin P	0.890669	0.000831991	0.00239013
ENSG00000105221	AKT2	AKT serine/threonine kinase 2	0.150659	0.00115275	0.0031825
ENSG00000105223	PLD3	phospholipase D family member 3	0.612547	2.68507e-06	1.63815e-05
ENSG00000105229	PIAS4	protein inhibitor of activated STAT 4	-0.300122	3.1707e-05	0.000138645
ENSG00000105245	NUMBL	NUMB like endocytic adaptor protein	0.346936	0.000897171	0.00255754
ENSG00000105248	YJU2	YJU2 splicing factor homolog	-0.413385	1.79393e-07	1.62629e-06
ENSG00000105258	POLR2I	RNA polymerase II subunit I	-0.194996	0.0239608	0.0449773
ENSG00000105270	CLIP3	CAP-Gly domain containing linker protein 3	1.03327	6.34148e-08	6.81699e-07
ENSG00000105281	SLC1A5	solute carrier family 1 member 5	-0.866844	1.01467e-06	7.12041e-06
ENSG00000105287	PRKD2	protein kinase D2	0.162273	0.022948	0.043315
ENSG00000105290	APLP1	amyloid beta precursor like protein 1	0.972778	1.75907e-07	1.59878e-06
ENSG00000105298	CACTIN	cactin, spliceosome C complex subunit	-0.186778	0.000213975	0.000731922
ENSG00000105321	CCDC9	coiled-coil domain containing 9	-0.200746	0.0193557	0.0373548
ENSG00000105323	HNRNPUL1	heterogeneous nuclear ribonucleoprotein U like 1	-0.510301	1.54407e-10	4.38106e-09
ENSG00000105325	FZR1	fizzy and cell division cycle 20 related 1	-0.799059	1.25604e-14	2.41719e-12
ENSG00000105327	BBC3	BCL2 binding component 3	0.480501	0.0218693	0.0415983
ENSG00000105329	TGFB1	transforming growth factor beta 1	-0.466188	0.000236133	0.000796633
ENSG00000105339	DENND3	DENN domain containing 3	1.26007	8.59238e-11	2.7021e-09
ENSG00000105341	DMAC2	distal membrane arm assembly component 2	-0.218312	0.000877579	0.00250808
ENSG00000105355	PLIN3	perilipin 3	0.304866	8.25125e-05	0.000318206
ENSG00000105364	MRPL4	mitochondrial ribosomal protein L4	-0.248475	0.00162405	0.00431092
ENSG00000105372	RPS19	ribosomal protein S19	0.253719	0.00287985	0.00711325
ENSG00000105373	NOP53	NOP53 ribosome biogenesis factor	0.614442	3.59192e-05	0.000154695
ENSG00000105379	ETFB	electron transfer flavoprotein subunit beta	0.28646	6.26078e-05	0.000249993
ENSG00000105393	BABAM1	BRISC and BRCA1 A complex member 1	0.134955	0.0102804	0.0215912
ENSG00000105397	TYK2	tyrosine kinase 2	-0.382397	2.57511e-07	2.21108e-06
ENSG00000105402	NAPA	NSF attachment protein alpha	0.29594	1.72002e-07	1.56974e-06
ENSG00000105404	RABAC1	Rab acceptor 1	0.450923	5.05816e-06	2.8385e-05
ENSG00000105419	MEIS3	Meis homeobox 3	0.972983	3.04967e-08	3.71862e-07
ENSG00000105426	PTPRS	protein tyrosine phosphatase receptor type S	0.398787	0.00360972	0.00869051
ENSG00000105427	CNFN	cornifelin	1.0935	0.0232391	0.0438038
ENSG00000105429	MEGF8	multiple EGF like domains 8	0.823049	1.99982e-09	3.78683e-08
ENSG00000105447	GRWD1	glutamate rich WD repeat containing 1	-0.840823	6.87823e-08	7.32285e-07
ENSG00000105472	CLEC11A	C-type lectin domain containing 11A	0.551688	6.87574e-06	3.7137e-05
ENSG00000105486	LIG1	DNA ligase 1	-1.59753	1.24425e-12	8.12982e-11
ENSG00000105499	PLA2G4C	phospholipase A2 group IVC	1.44676	4.05228e-05	0.00017119
ENSG00000105514	RAB3D	RAB3D, member RAS oncogene family	0.905716	4.52411e-09	7.59957e-08
ENSG00000105518	TMEM205	transmembrane protein 205	0.444847	6.10842e-10	1.38476e-08
ENSG00000105519	CAPS	calcyphosine	1.653	2.62259e-07	2.24205e-06
ENSG00000105520	PLPPR2	phospholipid phosphatase related 2	0.397434	4.60301e-05	0.000191261
ENSG00000105552	BCAT2	branched chain amino acid transaminase 2	0.478415	5.40203e-06	3.00764e-05
ENSG00000105559	PLEKHA4	pleckstrin homology domain containing A4	0.287403	0.02633	0.0488701
ENSG00000105568	PPP2R1A	protein phosphatase 2 scaffold subunit Aalpha	0.20771	0.00027939	0.000923045
ENSG00000105576	TNPO2	transportin 2	-0.179958	0.00260881	0.00652478
ENSG00000105583	WDR83OS	WD repeat domain 83 opposite strand	0.17036	0.0224209	0.042474
ENSG00000105605	CACNG7	calcium voltage-gated channel auxiliary subunit gamma 7	1.09247	8.39096e-05	0.00032291
ENSG00000105612	DNASE2	deoxyribonuclease 2, lysosomal	0.742995	3.28201e-07	2.72296e-06
ENSG00000105617	LENG1	leukocyte receptor cluster member 1	-0.455723	0.000133734	0.000485196
ENSG00000105618	PRPF31	pre-mRNA processing factor 31	-0.352365	4.75599e-06	2.68939e-05
ENSG00000105639	JAK3	Janus kinase 3	0.993129	0.0137109	0.0276545
ENSG00000105643	ARRDC2	arrestin domain containing 2	-0.276848	0.0119908	0.0246259
ENSG00000105647	PIK3R2	phosphoinositide-3-kinase regulatory subunit 2	0.471279	2.26064e-07	1.97699e-06
ENSG00000105649	RAB3A	RAB3A, member RAS oncogene family	0.540069	0.00178369	0.00467856
ENSG00000105650	PDE4C	phosphodiesterase 4C	1.09423	0.00432055	0.0101576
ENSG00000105655	ISYNA1	inositol-3-phosphate synthase 1	0.845115	1.05577e-06	7.36504e-06
ENSG00000105656	ELL	elongation factor for RNA polymerase II	0.15459	0.0140128	0.0281993
ENSG00000105662	CRTC1	CREB regulated transcription coactivator 1	0.565486	5.607e-07	4.26609e-06
ENSG00000105671	DDX49	DEAD-box helicase 49	-0.346295	6.36029e-05	0.000253339
ENSG00000105676	ARMC6	armadillo repeat containing 6	-0.507276	8.38403e-06	4.42442e-05
ENSG00000105677	TMEM147	transmembrane protein 147	-0.220116	0.00797932	0.0173257
ENSG00000105699	LSR	lipolysis stimulated lipoprotein receptor	-0.506171	0.000160526	0.000569447
ENSG00000105701	FKBP8	FKBP prolyl isomerase 8	0.584353	5.02203e-08	5.62042e-07
ENSG00000105708	ZNF14	zinc finger protein 14	0.415555	0.0169093	0.0332347
ENSG00000105711	SCN1B	sodium voltage-gated channel beta subunit 1	0.860897	5.09306e-07	3.93252e-06
ENSG00000105722	ERF	ETS2 repressor factor	-0.583772	1.45788e-05	7.10874e-05
ENSG00000105723	GSK3A	glycogen synthase kinase 3 alpha	-0.255668	0.00036815	0.00117613
ENSG00000105732	ZNF574	zinc finger protein 574	-0.412252	1.53331e-06	1.01409e-05
ENSG00000105750	ZNF85	zinc finger protein 85	-1.41191	1.31258e-08	1.83162e-07
ENSG00000105755	ETHE1	ETHE1 persulfide dioxygenase	0.227444	0.0140033	0.0281898
ENSG00000105771	SMG9	SMG9 nonsense mediated mRNA decay factor	-0.86975	2.80955e-13	2.61806e-11
ENSG00000105778	AVL9	AVL9 cell migration associated	-0.242253	0.00053499	0.00162693
ENSG00000105792	CFAP69	cilia and flagella associated protein 69	0.864627	0.000358592	0.00115078
ENSG00000105793	GTPBP10	GTP binding protein 10	-0.354814	0.00148954	0.00399339
ENSG00000105821	DNAJC2	DnaJ heat shock protein family (Hsp40) member C2	-0.329225	0.00676717	0.0150349
ENSG00000105825	TFPI2	tissue factor pathway inhibitor 2	-1.20563	0.00123336	0.0033829
ENSG00000105835	NAMPT	nicotinamide phosphoribosyltransferase	-0.801896	5.65917e-07	4.29471e-06
ENSG00000105849	POLR1F	RNA polymerase I subunit F	-0.241	0.0136873	0.0276195
ENSG00000105854	PON2	paraoxonase 2	0.427462	7.38213e-07	5.40979e-06
ENSG00000105855	ITGB8	integrin subunit beta 8	2.00077	0.00034067	0.00109924
ENSG00000105866	SP4	Sp4 transcription factor	-0.741196	4.60411e-06	2.6152e-05
ENSG00000105879	CBLL1	Cbl proto-oncogene like 1	-0.342376	3.62724e-08	4.31878e-07
ENSG00000105887	MTPN	myotrophin	0.135125	0.0190618	0.0368759
ENSG00000105926	PALS2	protein associated with LIN7 2, MAGUK family member	-0.799011	2.41735e-06	1.49647e-05
ENSG00000105928	GSDME	gasdermin E	0.453658	0.000266297	0.000884079
ENSG00000105948	TTC26	tetratricopeptide repeat domain 26	-0.600887	1.81195e-07	1.64011e-06
ENSG00000105953	OGDH	oxoglutarate dehydrogenase	0.322661	8.47614e-07	6.10041e-06
ENSG00000105963	ADAP1	ArfGAP with dual PH domains 1	-0.774048	0.0212516	0.0405709
ENSG00000105968	H2AZ2	H2A.Z variant histone 2	-0.850155	2.3778e-11	9.39708e-10
ENSG00000105974	CAV1	caveolin 1	0.384333	0.00948284	0.0201094
ENSG00000105976	MET	MET proto-oncogene, receptor tyrosine kinase	-1.37452	1.20313e-05	6.02294e-05
ENSG00000105982	RNF32	ring finger protein 32	0.566826	0.00382924	0.00915059
ENSG00000105997	HOXA3	homeobox A3	0.419542	0.0164742	0.0325023
ENSG00000106003	LFNG	LFNG O-fucosylpeptide 3-beta-N-acetylglucosaminyltransferase	-1.44649	0.00036559	0.00117027
ENSG00000106012	IQCE	IQ motif containing E	0.194849	0.0158785	0.0314484
ENSG00000106028	SSBP1	single stranded DNA binding protein 1	-0.333775	0.000379092	0.00120724
ENSG00000106034	CPED1	cadherin like and PC-esterase domain containing 1	1.09285	1.16247e-05	5.84704e-05
ENSG00000106049	HIBADH	3-hydroxyisobutyrate dehydrogenase	0.738297	9.219e-07	6.5789e-06
ENSG00000106052	TAX1BP1	Tax1 binding protein 1	0.30658	7.4463e-06	3.97819e-05
ENSG00000106070	GRB10	growth factor receptor bound protein 10	-0.675878	1.624e-06	1.06453e-05
ENSG00000106077	ABHD11	abhydrolase domain containing 11	-0.446374	0.00080797	0.00232755
ENSG00000106089	STX1A	syntaxin 1A	-0.803088	0.000293107	0.000961723
ENSG00000106105	GARS1	glycyl-tRNA synthetase 1	-0.477313	0.000709029	0.00207528
ENSG00000106123	EPHB6	EPH receptor B6	1.58728	0.000566773	0.00170891
ENSG00000106125	MINDY4	MINDY lysine 48 deubiquitinase 4	0.499492	0.000163181	0.000577017
ENSG00000106133	NSUN5P2	NSUN5 pseudogene 2	0.524943	0.000482169	0.00148544
ENSG00000106144	CASP2	caspase 2	-0.792756	2.12009e-08	2.74588e-07
ENSG00000106211	HSPB1	heat shock protein family B (small) member 1	0.553173	7.205e-06	3.87263e-05
ENSG00000106236	NPTX2	neuronal pentraxin 2	-1.36827	0.0126957	0.0258803
ENSG00000106244	PDAP1	PDGFA associated protein 1	-0.364652	1.99967e-07	1.78269e-06
ENSG00000106245	BUD31	BUD31 homolog	-0.430635	6.46706e-08	6.93095e-07
ENSG00000106258	CYP3A5	cytochrome P450 family 3 subfamily A member 5	1.14147	4.12119e-10	9.86024e-09
ENSG00000106261	ZKSCAN1	zinc finger with KRAB and SCAN domains 1	0.703542	6.30195e-09	9.99827e-08
ENSG00000106263	EIF3B	eukaryotic translation initiation factor 3 subunit B	-0.338411	9.3022e-05	0.000352743
ENSG00000106268	NUDT1	nudix hydrolase 1	-0.60161	1.24141e-06	8.46985e-06
ENSG00000106290	TAF6	TATA-box binding protein associated factor 6	-0.321417	1.20227e-05	6.02154e-05
ENSG00000106305	AIMP2	aminoacyl tRNA synthetase complex interacting multifunctional protein 2	-1.04998	2.36187e-10	6.23204e-09
ENSG00000106327	TFR2	transferrin receptor 2	-2.37455	4.46745e-05	0.000186631
ENSG00000106330	MOSPD3	motile sperm domain containing 3	0.604744	1.48843e-07	1.39211e-06
ENSG00000106336	FBXO24	F-box protein 24	-0.929186	0.00561747	0.0127739
ENSG00000106344	RBM28	RNA binding motif protein 28	-0.538063	5.44268e-07	4.16433e-06
ENSG00000106346	USP42	ubiquitin specific peptidase 42	-0.202782	0.000231726	0.000782958
ENSG00000106355	LSM5	LSM5 homolog, U6 small nuclear RNA and mRNA degradation associated	-0.96936	1.51947e-10	4.33209e-09
ENSG00000106366	SERPINE1	serpin family E member 1	-1.25472	1.20893e-06	8.27727e-06
ENSG00000106399	RPA3	replication protein A3	-1.14067	9.56464e-11	2.95021e-09
ENSG00000106400	ZNHIT1	zinc finger HIT-type containing 1	0.249203	0.000637185	0.00188999
ENSG00000106415	GLCCI1	glucocorticoid induced 1	0.348511	0.00868716	0.0186454
ENSG00000106443	PHF14	PHD finger protein 14	-0.351093	0.000159559	0.000566471
ENSG00000106459	NRF1	nuclear respiratory factor 1	-0.811283	4.92075e-10	1.14034e-08
ENSG00000106460	TMEM106B	transmembrane protein 106B	0.468447	9.79104e-06	5.0628e-05
ENSG00000106462	EZH2	enhancer of zeste 2 polycomb repressive complex 2 subunit	-2.23815	6.17683e-13	4.69359e-11
ENSG00000106477	CEP41	centrosomal protein 41	-0.628732	1.04843e-09	2.16346e-08
ENSG00000106479	ZNF862	zinc finger protein 862	0.646868	5.34727e-06	2.98184e-05
ENSG00000106524	ANKMY2	ankyrin repeat and MYND domain containing 2	0.472866	3.94558e-07	3.17674e-06
ENSG00000106537	TSPAN13	tetraspanin 13	-1.02591	0.00240602	0.00607337
ENSG00000106554	CHCHD3	coiled-coil-helix-coiled-coil-helix domain containing 3	-0.6675	1.05207e-09	2.16845e-08
ENSG00000106588	PSMA2	proteasome 20S subunit alpha 2	-0.554782	8.3273e-10	1.78926e-08
ENSG00000106591	MRPL32	mitochondrial ribosomal protein L32	-0.422669	1.24398e-05	6.19192e-05
ENSG00000106603	COA1	cytochrome c oxidase assembly factor 1 homolog	-0.397147	2.44501e-07	2.11372e-06
ENSG00000106605	BLVRA	biliverdin reductase A	0.438504	2.64405e-05	0.000118724
ENSG00000106609	TMEM248	transmembrane protein 248	0.0975775	0.0209434	0.0400348
ENSG00000106615	RHEB	Ras homolog, mTORC1 binding	-0.545451	8.23238e-09	1.24046e-07
ENSG00000106624	AEBP1	AE binding protein 1	0.338116	0.000492181	0.00151207
ENSG00000106628	POLD2	DNA polymerase delta 2, accessory subunit	-0.45953	2.14745e-06	1.35478e-05
ENSG00000106633	GCK	glucokinase	0.560896	0.0107202	0.0223982
ENSG00000106635	BCL7B	BAF chromatin remodeling complex subunit BCL7B	-0.279349	0.000162965	0.000576369
ENSG00000106638	TBL2	transducin beta like 2	-0.139922	0.0269396	0.0498293
ENSG00000106682	EIF4H	eukaryotic translation initiation factor 4H	-0.294487	1.04888e-05	5.36254e-05
ENSG00000106683	LIMK1	LIM domain kinase 1	-0.563267	4.39072e-06	2.51253e-05
ENSG00000106686	SPATA6L	spermatogenesis associated 6 like	0.972607	0.00633558	0.0142083
ENSG00000106689	LHX2	LIM homeobox 2	-2.05859	0.00046073	0.00142833
ENSG00000106701	FSD1L	fibronectin type III and SPRY domain containing 1 like	-0.376192	0.00722802	0.0159249
ENSG00000106723	SPIN1	spindlin 1	-0.272143	0.000173869	0.000609575
ENSG00000106733	NMRK1	nicotinamide riboside kinase 1	0.631618	3.18676e-06	1.89334e-05
ENSG00000106772	PRUNE2	prune homolog 2 with BCH domain	1.86302	4.95774e-05	0.00020399
ENSG00000106799	TGFBR1	transforming growth factor beta receptor 1	-0.356211	0.00264755	0.00660489
ENSG00000106819	ASPN	asporin	1.83177	0.000114676	0.000425292
ENSG00000106829	TLE4	TLE family member 4, transcriptional corepressor	0.48507	3.99786e-05	0.000169254
ENSG00000106868	SUSD1	sushi domain containing 1	0.670266	5.86771e-08	6.38524e-07
ENSG00000106976	DNM1	dynamin 1	0.630898	2.16563e-08	2.79872e-07
ENSG00000106992	AK1	adenylate kinase 1	0.834856	1.13081e-12	7.61056e-11
ENSG00000107020	PLGRKT	plasminogen receptor with a C-terminal lysine	-0.616492	2.54237e-06	1.56131e-05
ENSG00000107036	RIC1	RIC1 homolog, RAB6A GEF complex partner 1	0.176806	0.00193863	0.00503572
ENSG00000107077	KDM4C	lysine demethylase 4C	0.19776	0.00650543	0.0145336
ENSG00000107140	TESK1	testis associated actin remodelling kinase 1	-0.179172	0.0153644	0.0305374
ENSG00000107164	FUBP3	far upstream element binding protein 3	-0.271834	3.98233e-05	0.000168718
ENSG00000107186	MPDZ	multiple PDZ domain crumbs cell polarity complex component	0.406001	0.00288514	0.00712479
ENSG00000107201	DDX58	DExD/H-box helicase 58	0.487075	0.000902578	0.00257081
ENSG00000107223	EDF1	endothelial differentiation related factor 1	0.151493	0.00804591	0.0174532
ENSG00000107249	GLIS3	GLIS family zinc finger 3	-0.874843	6.03357e-09	9.63249e-08
ENSG00000107262	BAG1	BAG cochaperone 1	-0.255734	0.00549298	0.0125213
ENSG00000107263	RAPGEF1	Rap guanine nucleotide exchange factor 1	0.23027	0.00505736	0.0116453
ENSG00000107281	NPDC1	neural proliferation, differentiation and control 1	0.689912	5.87294e-07	4.43035e-06
ENSG00000107282	APBA1	amyloid beta precursor protein binding family A member 1	0.528433	0.00824529	0.0178239
ENSG00000107290	SETX	senataxin	0.157944	0.0206694	0.0395623
ENSG00000107331	ABCA2	ATP binding cassette subfamily A member 2	0.85629	1.16163e-10	3.45657e-09
ENSG00000107338	SHB	SH2 domain containing adaptor protein B	-0.798037	1.16678e-07	1.13505e-06
ENSG00000107341	UBE2R2	ubiquitin conjugating enzyme E2 R2	0.220116	5.32746e-05	0.000217183
ENSG00000107371	EXOSC3	exosome component 3	-0.81014	1.36677e-07	1.29335e-06
ENSG00000107372	ZFAND5	zinc finger AN1-type containing 5	0.195848	0.00886772	0.0189823
ENSG00000107404	DVL1	dishevelled segment polarity protein 1	-0.385089	0.000560019	0.00169094
ENSG00000107438	PDLIM1	PDZ and LIM domain 1	0.454807	0.000420314	0.00131968
ENSG00000107443	CCNJ	cyclin J	-0.456	0.000422688	0.00132666
ENSG00000107521	HPS1	HPS1 biogenesis of lysosomal organelles complex 3 subunit 1	0.921841	2.91865e-13	2.66364e-11
ENSG00000107537	PHYH	phytanoyl-CoA 2-hydroxylase	0.578272	1.8936e-06	1.2156e-05
ENSG00000107551	RASSF4	Ras association domain family member 4	1.1519	6.97248e-05	0.000274328
ENSG00000107566	ERLIN1	ER lipid raft associated 1	-0.637612	3.03954e-10	7.7099e-09
ENSG00000107611	CUBN	cubilin	0.892359	1.11862e-05	5.65378e-05
ENSG00000107614	TRDMT1	tRNA aspartic acid methyltransferase 1	-0.475864	0.000120542	0.000443978
ENSG00000107625	DDX50	DExD-box helicase 50	-0.307981	5.39698e-05	0.000219512
ENSG00000107643	MAPK8	mitogen-activated protein kinase 8	-0.533847	4.75545e-05	0.00019681
ENSG00000107672	NSMCE4A	NSE4 homolog A, SMC5-SMC6 complex component	-0.245475	0.00861432	0.0185156
ENSG00000107738	VSIR	V-set immunoregulatory receptor	2.09265	3.46955e-06	2.03675e-05
ENSG00000107745	MICU1	mitochondrial calcium uptake 1	0.181842	0.00258556	0.00647213
ENSG00000107779	BMPR1A	bone morphogenetic protein receptor type 1A	-0.144981	0.017175	0.0336964
ENSG00000107796	ACTA2	actin alpha 2, smooth muscle	1.0013	1.68605e-07	1.54271e-06
ENSG00000107798	LIPA	lipase A, lysosomal acid type	0.911145	7.97314e-08	8.25687e-07
ENSG00000107815	TWNK	twinkle mtDNA helicase	-1.0383	2.11067e-07	1.86754e-06
ENSG00000107816	LZTS2	leucine zipper tumor suppressor 2	0.240155	4.86468e-05	0.00020072
ENSG00000107819	SFXN3	sideroflexin 3	0.52886	1.10656e-05	5.60348e-05
ENSG00000107821	KAZALD1	Kazal type serine peptidase inhibitor domain 1	-0.805843	0.00046372	0.0014371
ENSG00000107829	FBXW4	F-box and WD repeat domain containing 4	0.373761	5.74216e-06	3.17504e-05
ENSG00000107833	NPM3	nucleophosmin/nucleoplasmin 3	-0.95113	2.86047e-08	3.52924e-07
ENSG00000107854	TNKS2	tankyrase 2	-0.242264	4.04559e-05	0.000170989
ENSG00000107862	GBF1	golgi brefeldin A resistant guanine nucleotide exchange factor 1	0.246698	0.000402626	0.00127226
ENSG00000107863	ARHGAP21	Rho GTPase activating protein 21	0.419366	2.70978e-06	1.65038e-05
ENSG00000107872	FBXL15	F-box and leucine rich repeat protein 15	0.54859	3.13972e-06	1.87294e-05
ENSG00000107874	CUEDC2	CUE domain containing 2	0.378085	1.80104e-06	1.16786e-05
ENSG00000107882	SUFU	SUFU negative regulator of hedgehog signaling	0.228776	0.00029925	0.000979158
ENSG00000107897	ACBD5	acyl-CoA binding domain containing 5	-0.394318	6.81142e-06	3.68345e-05
ENSG00000107902	LHPP	phospholysine phosphohistidine inorganic pyrophosphate phosphatase	0.684953	3.25383e-07	2.70465e-06
ENSG00000107929	LARP4B	La ribonucleoprotein 4B	-0.278902	2.94573e-05	0.000130015
ENSG00000107937	GTPBP4	GTP binding protein 4	-0.473689	0.000349094	0.00112295
ENSG00000107938	EDRF1	erythroid differentiation regulatory factor 1	-0.343172	0.000182802	0.000637485
ENSG00000107949	BCCIP	BRCA2 and CDKN1A interacting protein	-0.53548	4.11708e-05	0.000173431
ENSG00000107951	MTPAP	mitochondrial poly(A) polymerase	-0.527306	3.16164e-06	1.88347e-05
ENSG00000107960	STN1	STN1 subunit of CST complex	0.350827	7.11468e-05	0.00027887
ENSG00000107968	MAP3K8	mitogen-activated protein kinase kinase kinase 8	1.05855	0.000775077	0.00224448
ENSG00000107984	DKK1	dickkopf WNT signaling pathway inhibitor 1	-1.02642	0.000268834	0.000891665
ENSG00000108010	GLRX3	glutaredoxin 3	-0.406326	6.38116e-05	0.000254055
ENSG00000108021	TASOR2	transcription activation suppressor family member 2	-0.336488	0.000149962	0.000536813
ENSG00000108055	SMC3	structural maintenance of chromosomes 3	-0.848845	1.20243e-10	3.5541e-09
ENSG00000108064	TFAM	transcription factor A, mitochondrial	-0.968397	7.43583e-08	7.78541e-07
ENSG00000108094	CUL2	cullin 2	-0.462945	2.05191e-07	1.82192e-06
ENSG00000108100	CCNY	cyclin Y	-0.181145	0.0019342	0.00502568
ENSG00000108106	UBE2S	ubiquitin conjugating enzyme E2 S	-1.97251	1.25286e-14	2.41719e-12
ENSG00000108175	ZMIZ1	zinc finger MIZ-type containing 1	-0.561722	5.44353e-05	0.000221151
ENSG00000108179	PPIF	peptidylprolyl isomerase F	-0.882663	1.83422e-08	2.43075e-07
ENSG00000108187	PBLD	phenazine biosynthesis like protein domain containing	1.00871	4.54589e-09	7.61844e-08
ENSG00000108219	TSPAN14	tetraspanin 14	0.778878	4.59562e-06	2.61205e-05
ENSG00000108239	TBC1D12	TBC1 domain family member 12	0.211542	0.00662147	0.01475
ENSG00000108255	CRYBA1	crystallin beta A1	2.48683	6.22051e-05	0.000248498
ENSG00000108256	NUFIP2	nuclear FMR1 interacting protein 2	-0.293371	3.18473e-05	0.000139086
ENSG00000108262	GIT1	GIT ArfGAP 1	-0.236156	0.0024725	0.00622077
ENSG00000108306	FBXL20	F-box and leucine rich repeat protein 20	0.457298	0.00198495	0.00514094
ENSG00000108312	UBTF	upstream binding transcription factor	-0.489685	1.55391e-07	1.44269e-06
ENSG00000108342	CSF3	colony stimulating factor 3	-2.93683	0.00642501	0.0143757
ENSG00000108344	PSMD3	proteasome 26S subunit, non-ATPase 3	-0.387332	1.79008e-05	8.45423e-05
ENSG00000108349	CASC3	CASC3 exon junction complex subunit	-0.201936	0.000499418	0.00153244
ENSG00000108352	RAPGEFL1	Rap guanine nucleotide exchange factor like 1	0.331376	0.0189031	0.0366209
ENSG00000108379	WNT3	Wnt family member 3	-0.414674	0.00607698	0.0136931
ENSG00000108381	ASPA	aspartoacylase	1.24256	8.7425e-05	0.000334022
ENSG00000108384	RAD51C	RAD51 paralog C	-0.56654	1.03902e-05	5.32439e-05
ENSG00000108387	SEPTIN4	septin 4	1.06297	0.00770594	0.0168167
ENSG00000108395	TRIM37	tripartite motif containing 37	-0.250524	0.000148292	0.000531696
ENSG00000108406	DHX40	DEAH-box helicase 40	0.177723	0.0214094	0.0408023
ENSG00000108423	TUBD1	tubulin delta 1	-1.63344	1.25163e-12	8.14707e-11
ENSG00000108424	KPNB1	karyopherin subunit beta 1	-0.642986	8.5211e-10	1.81986e-08
ENSG00000108439	PNPO	pyridoxamine 5'-phosphate oxidase	0.228817	0.00142135	0.00383378
ENSG00000108443	RPS6KB1	ribosomal protein S6 kinase B1	-0.299812	3.02887e-07	2.54162e-06
ENSG00000108448	TRIM16L	tripartite motif containing 16 like	-0.486534	0.0161695	0.0319581
ENSG00000108465	CDK5RAP3	CDK5 regulatory subunit associated protein 3	0.257629	0.00125194	0.00342697
ENSG00000108468	CBX1	chromobox 1	-0.696637	1.84521e-10	5.04159e-09
ENSG00000108469	RECQL5	RecQ like helicase 5	0.261324	0.00372218	0.00892849
ENSG00000108479	GALK1	galactokinase 1	0.337368	0.000491474	0.00151095
ENSG00000108509	CAMTA2	calmodulin binding transcription activator 2	0.319871	0.000191701	0.000664722
ENSG00000108511	HOXB6	homeobox B6	-0.789309	0.00165298	0.00437328
ENSG00000108515	ENO3	enolase 3	0.564785	0.000586398	0.00175909
ENSG00000108518	PFN1	profilin 1	-0.416952	1.74115e-05	8.25041e-05
ENSG00000108528	SLC25A11	solute carrier family 25 member 11	-0.335677	2.4313e-05	0.000110488
ENSG00000108559	NUP88	nucleoporin 88	-0.914905	2.22425e-10	5.91296e-09
ENSG00000108561	C1QBP	complement C1q binding protein	-0.670027	1.65218e-07	1.51485e-06
ENSG00000108578	BLMH	bleomycin hydrolase	-0.549775	9.76095e-07	6.88791e-06
ENSG00000108582	CPD	carboxypeptidase D	0.376276	1.77962e-06	1.15499e-05
ENSG00000108587	GOSR1	golgi SNAP receptor complex member 1	-0.160988	0.00389651	0.00928878
ENSG00000108588	CCDC47	coiled-coil domain containing 47	-0.372795	7.70778e-06	4.10548e-05
ENSG00000108590	MED31	mediator complex subunit 31	-0.421853	4.97679e-05	0.000204583
ENSG00000108591	DRG2	developmentally regulated GTP binding protein 2	-0.148436	0.00168323	0.00444468
ENSG00000108592	FTSJ3	FtsJ RNA 2'-O-methyltransferase 3	-0.316413	0.000365437	0.00117021
ENSG00000108599	AKAP10	A-kinase anchoring protein 10	-0.119994	0.0181823	0.0354027
ENSG00000108639	SYNGR2	synaptogyrin 2	1.57471	8.7229e-10	1.85179e-08
ENSG00000108641	B9D1	B9 domain containing 1	1.11846	4.68256e-07	3.66026e-06
ENSG00000108651	UTP6	UTP6 small subunit processome component	-0.34636	6.98285e-05	0.000274675
ENSG00000108671	PSMD11	proteasome 26S subunit, non-ATPase 11	-0.6436	1.89806e-09	3.62124e-08
ENSG00000108771	DHX58	DExH-box helicase 58	1.27123	5.33109e-06	2.97563e-05
ENSG00000108784	NAGLU	N-acetyl-alpha-glucosaminidase	0.496321	2.05099e-06	1.3034e-05
ENSG00000108788	MLX	MAX dimerization protein MLX	-0.192889	0.00698821	0.0154619
ENSG00000108797	CNTNAP1	contactin associated protein 1	0.85337	5.8326e-09	9.36854e-08
ENSG00000108799	EZH1	enhancer of zeste 1 polycomb repressive complex 2 subunit	0.700207	6.29133e-08	6.7713e-07
ENSG00000108819	PPP1R9B	protein phosphatase 1 regulatory subunit 9B	-0.253496	2.84976e-05	0.000126327
ENSG00000108826	MRPL27	mitochondrial ribosomal protein L27	-0.38215	4.74525e-06	2.68503e-05
ENSG00000108828	VAT1	vesicle amine transport 1	0.806752	3.89131e-10	9.39913e-09
ENSG00000108829	LRRC59	leucine rich repeat containing 59	-0.732167	1.2993e-07	1.24346e-06
ENSG00000108830	RND2	Rho family GTPase 2	1.18081	0.000261093	0.000869736
ENSG00000108839	ALOX12	arachidonate 12-lipoxygenase, 12S type	0.74982	0.00149636	0.00400923
ENSG00000108840	HDAC5	histone deacetylase 5	0.471414	0.000256758	0.000857556
ENSG00000108848	LUC7L3	LUC7 like 3 pre-mRNA splicing factor	0.243254	0.00852173	0.018337
ENSG00000108883	EFTUD2	elongation factor Tu GTP binding domain containing 2	-0.615627	2.53615e-10	6.63258e-09
ENSG00000108946	PRKAR1A	protein kinase cAMP-dependent type I regulatory subunit alpha	0.196497	0.0013183	0.00358422
ENSG00000108950	FAM20A	FAM20A golgi associated secretory pathway pseudokinase	2.60333	2.30457e-05	0.000105324
ENSG00000108953	YWHAE	tyrosine 3-monooxygenase/tryptophan 5-monooxygenase activation protein epsilon	-0.175608	0.000912099	0.00259334
ENSG00000108960	MMD	monocyte to macrophage differentiation associated	-1.2713	8.04483e-11	2.57101e-09
ENSG00000108961	RANGRF	RAN guanine nucleotide release factor	-0.183115	0.0213976	0.0407877
ENSG00000109016	DHRS7B	dehydrogenase/reductase 7B	-0.316896	0.000290093	0.000953602
ENSG00000109046	WSB1	WD repeat and SOCS box containing 1	0.479812	1.09353e-05	5.54277e-05
ENSG00000109079	TNFAIP1	TNF alpha induced protein 1	0.240857	0.000311548	0.00101508
ENSG00000109083	IFT20	intraflagellar transport 20	0.300389	0.00167565	0.00442796
ENSG00000109084	TMEM97	transmembrane protein 97	-1.53661	4.79062e-11	1.7066e-09
ENSG00000109089	CDR2L	cerebellar degeneration related protein 2 like	-0.205434	0.02649	0.0491208
ENSG00000109103	UNC119	unc-119 lipid binding chaperone	0.409918	6.27851e-06	3.43536e-05
ENSG00000109107	ALDOC	aldolase, fructose-bisphosphate C	0.591711	0.00466362	0.0108556
ENSG00000109111	SUPT6H	SPT6 homolog, histone chaperone and transcription elongation factor	0.176152	0.00112696	0.00312105
ENSG00000109113	RAB34	RAB34, member RAS oncogene family	-0.18225	0.0013847	0.00374407
ENSG00000109133	TMEM33	transmembrane protein 33	-0.439051	1.62273e-05	7.77338e-05
ENSG00000109171	SLAIN2	SLAIN motif family member 2	-0.320273	9.87401e-06	5.09826e-05
ENSG00000109180	OCIAD1	OCIA domain containing 1	0.187486	0.000969215	0.00273771
ENSG00000109184	DCUN1D4	defective in cullin neddylation 1 domain containing 4	-0.169337	0.0242159	0.045408
ENSG00000109189	USP46	ubiquitin specific peptidase 46	0.186079	0.025096	0.0468599
ENSG00000109220	CHIC2	cysteine rich hydrophobic domain 2	-0.410709	0.000347235	0.00111778
ENSG00000109272	PF4V1	platelet factor 4 variant 1	-2.01243	1.2103e-05	6.0532e-05
ENSG00000109323	MANBA	mannosidase beta	0.984897	7.10686e-08	7.5031e-07
ENSG00000109332	UBE2D3	ubiquitin conjugating enzyme E2 D3	-0.126267	0.0134778	0.0272589
ENSG00000109339	MAPK10	mitogen-activated protein kinase 10	1.59	1.16682e-10	3.46621e-09
ENSG00000109381	ELF2	E74 like ETS transcription factor 2	-0.355034	0.000324844	0.00105375
ENSG00000109390	NDUFC1	NADH:ubiquinone oxidoreductase subunit C1	0.255385	0.00151107	0.00404255
ENSG00000109452	INPP4B	inositol polyphosphate-4-phosphatase type II B	0.938438	1.41832e-06	9.48674e-06
ENSG00000109466	KLHL2	kelch like family member 2	-0.4211	0.00021999	0.000748593
ENSG00000109501	WFS1	wolframin ER transmembrane glycoprotein	0.628229	2.58689e-07	2.21796e-06
ENSG00000109519	GRPEL1	GrpE like 1, mitochondrial	-0.485028	4.90801e-05	0.000202178
ENSG00000109534	GAR1	GAR1 ribonucleoprotein	-0.789336	8.70817e-08	8.88123e-07
ENSG00000109536	FRG1	FSHD region gene 1	-0.37419	9.00509e-05	0.000342724
ENSG00000109576	AADAT	aminoadipate aminotransferase	-0.40524	0.000216618	0.000738963
ENSG00000109586	GALNT7	polypeptide N-acetylgalactosaminyltransferase 7	0.301001	0.00531245	0.0121611
ENSG00000109606	DHX15	DEAH-box helicase 15	-0.534269	8.47346e-09	1.27138e-07
ENSG00000109618	SEPSECS	Sep (O-phosphoserine) tRNA:Sec (selenocysteine) tRNA synthase	0.256031	0.00794316	0.0172514
ENSG00000109654	TRIM2	tripartite motif containing 2	0.75568	6.33682e-09	1.00352e-07
ENSG00000109667	SLC2A9	solute carrier family 2 member 9	1.28474	1.43669e-05	7.01892e-05
ENSG00000109670	FBXW7	F-box and WD repeat domain containing 7	0.372601	6.96297e-05	0.000274015
ENSG00000109674	NEIL3	nei like DNA glycosylase 3	-3.19309	3.28419e-12	1.79465e-10
ENSG00000109680	TBC1D19	TBC1 domain family member 19	0.478204	5.71355e-05	0.000230534
ENSG00000109685	NSD2	nuclear receptor binding SET domain protein 2	-1.4636	4.78524e-14	6.56765e-12
ENSG00000109686	SH3D19	SH3 domain containing 19	0.451441	1.47106e-05	7.16326e-05
ENSG00000109689	STIM2	stromal interaction molecule 2	-0.492765	7.21396e-06	3.87503e-05
ENSG00000109736	MFSD10	major facilitator superfamily domain containing 10	0.255908	0.000510623	0.00156106
ENSG00000109738	GLRB	glycine receptor beta	0.531653	0.00124997	0.00342209
ENSG00000109762	SNX25	sorting nexin 25	-0.299527	0.000798581	0.00230425
ENSG00000109771	LRP2BP	LRP2 binding protein	0.528535	0.00792389	0.0172138
ENSG00000109790	KLHL5	kelch like family member 5	-0.340416	0.000252603	0.000845433
ENSG00000109805	NCAPG	non-SMC condensin I complex subunit G	-3.38489	3.00977e-14	4.67439e-12
ENSG00000109814	UGDH	UDP-glucose 6-dehydrogenase	-0.419837	3.29914e-06	1.95029e-05
ENSG00000109881	CCDC34	coiled-coil domain containing 34	-1.30926	8.09477e-10	1.74353e-08
ENSG00000109911	ELP4	elongator acetyltransferase complex subunit 4	-0.741101	1.01694e-11	4.60398e-10
ENSG00000109917	ZPR1	ZPR1 zinc finger	-0.419634	0.000149881	0.000536631
ENSG00000109927	TECTA	tectorin alpha	0.680033	0.00432707	0.0101714
ENSG00000109929	SC5D	sterol-C5-desaturase	0.510239	2.42021e-06	1.49772e-05
ENSG00000109944	JHY	junctional cadherin complex regulator	0.375735	0.0269268	0.0498108
ENSG00000109971	HSPA8	heat shock protein family A (Hsp70) member 8	-0.650437	7.77451e-07	5.66918e-06
ENSG00000110002	VWA5A	von Willebrand factor A domain containing 5A	1.52538	5.06426e-06	2.84102e-05
ENSG00000110011	DNAJC4	DnaJ heat shock protein family (Hsp40) member C4	0.801893	1.55189e-08	2.1103e-07
ENSG00000110013	SIAE	sialic acid acetylesterase	0.406371	0.00145644	0.00391829
ENSG00000110042	DTX4	deltex E3 ubiquitin ligase 4	1.24172	0.000618796	0.00184286
ENSG00000110046	ATG2A	autophagy related 2A	0.187081	0.00622986	0.0140045
ENSG00000110063	DCPS	decapping enzyme, scavenger	-0.226266	0.0126667	0.0258309
ENSG00000110074	FOXRED1	FAD dependent oxidoreductase domain containing 1	-0.665109	6.98278e-07	5.15555e-06
ENSG00000110075	PPP6R3	protein phosphatase 6 regulatory subunit 3	-0.484277	1.04679e-10	3.17411e-09
ENSG00000110080	ST3GAL4	ST3 beta-galactoside alpha-2,3-sialyltransferase 4	-0.305983	9.49043e-05	0.000359117
ENSG00000110092	CCND1	cyclin D1	0.593538	0.00735721	0.0161692
ENSG00000110104	CCDC86	coiled-coil domain containing 86	-0.973191	1.31049e-06	8.86934e-06
ENSG00000110107	PRPF19	pre-mRNA processing factor 19	-0.655744	1.24445e-08	1.75562e-07
ENSG00000110108	TMEM109	transmembrane protein 109	-0.523173	3.22597e-08	3.88807e-07
ENSG00000110172	CHORDC1	cysteine and histidine rich domain containing 1	-0.348484	0.00197007	0.00510827
ENSG00000110203	FOLR3	folate receptor gamma	0.657629	0.022552	0.042663
ENSG00000110237	ARHGEF17	Rho guanine nucleotide exchange factor 17	0.457456	0.000101995	0.000383159
ENSG00000110274	CEP164	centrosomal protein 164	-0.421611	2.73742e-06	1.66379e-05
ENSG00000110315	RNF141	ring finger protein 141	0.435753	1.82674e-06	1.18125e-05
ENSG00000110318	CEP126	centrosomal protein 126	0.67993	0.00016982	0.000597152
ENSG00000110330	BIRC2	baculoviral IAP repeat containing 2	-0.789793	1.26661e-05	6.27915e-05
ENSG00000110367	DDX6	DEAD-box helicase 6	-0.216124	0.000395756	0.0012538
ENSG00000110375	UPK2	uroplakin 2	1.27938	0.00243102	0.00613209
ENSG00000110395	CBL	Cbl proto-oncogene	-0.430368	3.83208e-05	0.000163673
ENSG00000110427	KIAA1549L	KIAA1549 like	-0.521042	0.00248806	0.00625015
ENSG00000110436	SLC1A2	solute carrier family 1 member 2	1.32665	7.62843e-06	4.07179e-05
ENSG00000110455	ACCS	1-aminocyclopropane-1-carboxylate synthase homolog (inactive)	1.74637	4.23091e-09	7.18199e-08
ENSG00000110514	MADD	MAP kinase activating death domain	-0.353132	1.00484e-05	5.17321e-05
ENSG00000110583	NAA40	N-alpha-acetyltransferase 40, NatD catalytic subunit	-0.313934	0.000325291	0.00105481
ENSG00000110619	CARS1	cysteinyl-tRNA synthetase 1	-0.476372	0.000116909	0.000432484
ENSG00000110628	SLC22A18	solute carrier family 22 member 18	1.29492	8.45438e-10	1.80779e-08
ENSG00000110651	CD81	CD81 molecule	0.56936	9.9222e-06	5.11717e-05
ENSG00000110660	SLC35F2	solute carrier family 35 member F2	-1.1874	3.47657e-07	2.8576e-06
ENSG00000110675	ELMOD1	ELMO domain containing 1	-1.93953	1.68839e-05	8.0444e-05
ENSG00000110697	PITPNM1	phosphatidylinositol transfer protein membrane associated 1	-0.339356	0.000633081	0.00187939
ENSG00000110711	AIP	aryl hydrocarbon receptor interacting protein	0.209186	0.0167451	0.0329414
ENSG00000110713	NUP98	nucleoporin 98 and 96 precursor	-0.442088	3.93717e-09	6.7546e-08
ENSG00000110721	CHKA	choline kinase alpha	-0.515941	9.24084e-06	4.81486e-05
ENSG00000110799	VWF	von Willebrand factor	1.31832	0.00261744	0.00654267
ENSG00000110801	PSMD9	proteasome 26S subunit, non-ATPase 9	-0.231753	0.000370249	0.00118219
ENSG00000110811	P3H3	prolyl 3-hydroxylase 3	0.330072	7.6018e-06	4.0588e-05
ENSG00000110844	PRPF40B	pre-mRNA processing factor 40 homolog B	0.263884	0.0115079	0.0237995
ENSG00000110851	PRDM4	PR/SET domain 4	-0.151893	0.00945523	0.0200629
ENSG00000110876	SELPLG	selectin P ligand	0.437384	0.00609966	0.0137415
ENSG00000110880	CORO1C	coronin 1C	-0.342893	0.000138003	0.000498831
ENSG00000110881	ASIC1	acid sensing ion channel subunit 1	1.12006	1.43887e-08	1.97482e-07
ENSG00000110900	TSPAN11	tetraspanin 11	0.850986	0.00750809	0.0164518
ENSG00000110906	KCTD10	potassium channel tetramerization domain containing 10	0.50203	9.33691e-10	1.96564e-08
ENSG00000110911	SLC11A2	solute carrier family 11 member 2	0.215	0.00386911	0.0092334
ENSG00000110921	MVK	mevalonate kinase	0.299167	0.0177839	0.0347264
ENSG00000110925	CSRNP2	cysteine and serine rich nuclear protein 2	-0.253511	0.000333749	0.00107888
ENSG00000110931	CAMKK2	calcium/calmodulin dependent protein kinase kinase 2	0.314622	6.71942e-06	3.64037e-05
ENSG00000110955	ATP5F1B	ATP synthase F1 subunit beta	-0.195747	0.000482573	0.00148642
ENSG00000110958	PTGES3	prostaglandin E synthase 3	-0.823465	3.90586e-13	3.32384e-11
ENSG00000111011	RSRC2	arginine and serine rich coiled-coil 2	-0.308952	0.000185549	0.000645664
ENSG00000111012	CYP27B1	cytochrome P450 family 27 subfamily B member 1	-0.809612	0.00827728	0.0178784
ENSG00000111058	ACSS3	acyl-CoA synthetase short chain family member 3	0.728591	0.00415983	0.00983834
ENSG00000111077	TNS2	tensin 2	0.699129	3.83718e-05	0.000163783
ENSG00000111110	PPM1H	protein phosphatase, Mg2+/Mn2+ dependent 1H	-1.82829	3.6703e-07	2.98831e-06
ENSG00000111144	LTA4H	leukotriene A4 hydrolase	0.671254	7.21823e-10	1.59656e-08
ENSG00000111196	MAGOHB	mago homolog B, exon junction complex subunit	-0.699416	8.8986e-08	9.03899e-07
ENSG00000111203	ITFG2	integrin alpha FG-GAP repeat containing 2	-0.170669	0.00852935	0.0183512
ENSG00000111206	FOXM1	forkhead box M1	-2.64356	3.64178e-17	5.37315e-14
ENSG00000111231	GPN3	GPN-loop GTPase 3	-1.02965	2.85217e-09	5.1371e-08
ENSG00000111247	RAD51AP1	RAD51 associated protein 1	-3.03536	3.47673e-11	1.28777e-09
ENSG00000111252	SH2B3	SH2B adaptor protein 3	-1.03875	3.16592e-06	1.88476e-05
ENSG00000111261	MANSC1	MANSC domain containing 1	1.14661	1.5758e-06	1.03754e-05
ENSG00000111269	CREBL2	cAMP responsive element binding protein like 2	0.469854	4.76546e-08	5.37747e-07
ENSG00000111271	ACAD10	acyl-CoA dehydrogenase family member 10	0.574218	1.61885e-08	2.18126e-07
ENSG00000111275	ALDH2	aldehyde dehydrogenase 2 family member	0.45414	0.00746441	0.0163723
ENSG00000111276	CDKN1B	cyclin dependent kinase inhibitor 1B	-0.398952	0.000166318	0.000586467
ENSG00000111300	NAA25	N-alpha-acetyltransferase 25, NatB auxiliary subunit	-0.457323	1.22128e-05	6.09435e-05
ENSG00000111319	SCNN1A	sodium channel epithelial 1 subunit alpha	1.73569	3.29411e-06	1.94797e-05
ENSG00000111321	LTBR	lymphotoxin beta receptor	0.244068	0.00564111	0.0128227
ENSG00000111335	OAS2	2'-5'-oligoadenylate synthetase 2	1.12613	3.57675e-05	0.000154116
ENSG00000111358	GTF2H3	general transcription factor IIH subunit 3	-0.322668	7.0879e-05	0.000278118
ENSG00000111361	EIF2B1	eukaryotic translation initiation factor 2B subunit alpha	-0.364175	2.87662e-08	3.54176e-07
ENSG00000111364	DDX55	DEAD-box helicase 55	-0.475844	8.389e-05	0.00032291
ENSG00000111371	SLC38A1	solute carrier family 38 member 1	-1.08364	0.0018036	0.00472448
ENSG00000111445	RFC5	replication factor C subunit 5	-2.04216	1.24438e-12	8.12982e-11
ENSG00000111450	STX2	syntaxin 2	-0.432989	2.4167e-07	2.09231e-06
ENSG00000111530	CAND1	cullin associated and neddylation dissociated 1	-0.315906	2.32575e-07	2.02247e-06
ENSG00000111540	RAB5B	RAB5B, member RAS oncogene family	0.33001	8.41786e-05	0.000323785
ENSG00000111554	MDM1	Mdm1 nuclear protein	-0.667544	7.03612e-08	7.44618e-07
ENSG00000111581	NUP107	nucleoporin 107	-1.48743	3.27422e-14	5.04087e-12
ENSG00000111596	CNOT2	CCR4-NOT transcription complex subunit 2	-0.102933	0.015741	0.0312018
ENSG00000111602	TIMELESS	timeless circadian regulator	-2.39655	8.575e-16	4.46531e-13
ENSG00000111605	CPSF6	cleavage and polyadenylation specific factor 6	-0.468202	4.43859e-08	5.10957e-07
ENSG00000111615	KRR1	KRR1 small subunit processome component homolog	-0.554335	1.3246e-07	1.26018e-06
ENSG00000111639	MRPL51	mitochondrial ribosomal protein L51	-0.249803	0.000161463	0.00057197
ENSG00000111641	NOP2	NOP2 nucleolar protein	-0.871167	1.05768e-07	1.0464e-06
ENSG00000111642	CHD4	chromodomain helicase DNA binding protein 4	-0.369907	2.27495e-07	1.98511e-06
ENSG00000111647	UHRF1BP1L	UHRF1 binding protein 1 like	-0.238602	0.00445186	0.0104273
ENSG00000111653	ING4	inhibitor of growth family member 4	0.601144	4.18235e-05	0.000175929
ENSG00000111665	CDCA3	cell division cycle associated 3	-2.87198	9.97887e-16	4.95701e-13
ENSG00000111669	TPI1	triosephosphate isomerase 1	-0.384073	2.45185e-06	1.51571e-05
ENSG00000111670	GNPTAB	N-acetylglucosamine-1-phosphate transferase subunits alpha and beta	0.575139	5.745e-09	9.25043e-08
ENSG00000111676	ATN1	atrophin 1	-0.162462	0.0213459	0.0407077
ENSG00000111678	C12orf57	chromosome 12 open reading frame 57	0.451788	3.19371e-06	1.8962e-05
ENSG00000111684	LPCAT3	lysophosphatidylcholine acyltransferase 3	0.466655	0.000556796	0.00168255
ENSG00000111696	NT5DC3	5'-nucleotidase domain containing 3	-0.49096	9.0113e-05	0.000342887
ENSG00000111711	GOLT1B	golgi transport 1B	-0.384788	1.36618e-05	6.70776e-05
ENSG00000111716	LDHB	lactate dehydrogenase B	-0.29415	0.000473288	0.00146317
ENSG00000111728	ST8SIA1	ST8 alpha-N-acetyl-neuraminide alpha-2,8-sialyltransferase 1	2.09486	1.09116e-08	1.5605e-07
ENSG00000111737	RAB35	RAB35, member RAS oncogene family	-0.239996	0.000907193	0.00258146
ENSG00000111775	COX6A1	cytochrome c oxidase subunit 6A1	0.131896	0.0127964	0.0260654
ENSG00000111785	RIC8B	RIC8 guanine nucleotide exchange factor B	-0.292724	0.000150661	0.000538989
ENSG00000111786	SRSF9	serine and arginine rich splicing factor 9	-0.236805	0.000768802	0.00222849
ENSG00000111788			-2.02595	4.50671e-09	7.57842e-08
ENSG00000111790	FGFR1OP2	FGFR1 oncogene partner 2	-0.273716	0.000384445	0.00122157
ENSG00000111801	BTN3A3	butyrophilin subfamily 3 member A3	0.62741	0.00042627	0.00133577
ENSG00000111802	TDP2	tyrosyl-DNA phosphodiesterase 2	-0.231152	0.000349174	0.001123
ENSG00000111817	DSE	dermatan sulfate epimerase	0.346734	0.000366291	0.00117188
ENSG00000111843	TMEM14C	transmembrane protein 14C	0.463725	1.05993e-08	1.52446e-07
ENSG00000111845	PAK1IP1	PAK1 interacting protein 1	-0.751543	1.12919e-05	5.70392e-05
ENSG00000111859	NEDD9	neural precursor cell expressed, developmentally down-regulated 9	1.01827	0.00966685	0.020458
ENSG00000111860	CEP85L	centrosomal protein 85 like	0.753473	3.41751e-09	5.97896e-08
ENSG00000111863	ADTRP	androgen dependent TFPI regulating protein	-1.44944	0.000158942	0.000564507
[truncated: 7,577 more rows]

## Sheet: CT_0Gy
ENSEMBL	SYMBOL	GENENAME	logFC_CTGF_0Gy_d2_CT.d0.norm	pval_CTGF_0Gy_d2_CT.d0.norm	FDR_CTGF_0Gy_d2_CT.d0.norm
ENSG00000001036	FUCA2	alpha-L-fucosidase 2	0.356427	5.46747e-06	0.000203364
ENSG00000001630	CYP51A1	cytochrome P450 family 51 subfamily A member 1	0.307064	0.00091794	0.00858416
ENSG00000002330	BAD	BCL2 associated agonist of cell death	0.202855	0.00265573	0.0188347
ENSG00000002834	LASP1	LIM and SH3 protein 1	0.220583	0.00208139	0.0158144
ENSG00000002933	TMEM176A	transmembrane protein 176A	-1.67988	0.0060177	0.0345024
ENSG00000003137	CYP26B1	cytochrome P450 family 26 subfamily B member 1	-1.43131	0.000324383	0.00399111
ENSG00000003249	DBNDD1	dysbindin domain containing 1	0.920126	0.000714714	0.00714109
ENSG00000003400	CASP10	caspase 10	0.713141	0.000178353	0.00254657
ENSG00000004455	AK2	adenylate kinase 2	0.172431	0.00164351	0.0132446
ENSG00000004487	KDM1A	lysine demethylase 1A	0.258158	0.00135459	0.0114423
ENSG00000004660	CAMKK1	calcium/calmodulin dependent protein kinase kinase 1	-0.909929	5.86508e-05	0.00114294
ENSG00000004799	PDK4	pyruvate dehydrogenase kinase 4	-2.46525	0.000854681	0.00819281
ENSG00000005020	SKAP2	src kinase associated phosphoprotein 2	0.399	0.000169119	0.00244428
ENSG00000005189	REXO5	RNA exonuclease 5	0.50194	0.000149178	0.00222323
ENSG00000005206	SPPL2B	signal peptide peptidase like 2B	-0.245241	0.00399325	0.0255513
ENSG00000005238	FAM214B	family with sequence similarity 214 member B	-0.335455	0.00673503	0.0373805
ENSG00000005249	PRKAR2B	protein kinase cAMP-dependent type II regulatory subunit beta	0.69795	0.00112532	0.00999691
ENSG00000005302	MSL3	MSL complex subunit 3	-0.37925	1.12184e-06	6.65146e-05
ENSG00000005448	WDR54	WD repeat domain 54	0.334254	0.000196756	0.00275598
ENSG00000005700	IBTK	inhibitor of Bruton tyrosine kinase	-0.450327	4.43942e-08	6.661e-06
ENSG00000005812	FBXL3	F-box and leucine rich repeat protein 3	-0.169331	0.00901243	0.0462106
ENSG00000005893	LAMP2	lysosomal associated membrane protein 2	-0.213195	0.00493497	0.029943
ENSG00000006007	GDE1	glycerophosphodiester phosphodiesterase 1	0.266245	0.000261948	0.00339516
ENSG00000006118	TMEM132A	transmembrane protein 132A	-0.465189	0.00134508	0.0113946
ENSG00000006125	AP2B1	adaptor related protein complex 2 subunit beta 1	0.280002	2.00872e-05	0.000517677
ENSG00000006283	CACNA1G	calcium voltage-gated channel subunit alpha1 G	-1.25436	4.15462e-05	0.000883044
ENSG00000006451	RALA	RAS like proto-oncogene A	0.263193	0.00177823	0.0140489
ENSG00000006459	KDM7A	lysine demethylase 7A	-1.49853	2.13056e-07	2.13116e-05
ENSG00000006576	PHTF2	putative homeodomain transcription factor 2	-0.275761	0.00522922	0.0311215
ENSG00000006652	IFRD1	interferon related developmental regulator 1	-0.656915	1.73366e-06	9.10813e-05
ENSG00000006757	PNPLA4	patatin like phospholipase domain containing 4	0.566388	0.00194249	0.0150117
ENSG00000006837	CDKL3	cyclin dependent kinase like 3	-0.47894	0.0040712	0.0259469
ENSG00000007080	CCDC124	coiled-coil domain containing 124	0.202191	0.00451348	0.0279519
ENSG00000007237	GAS7	growth arrest specific 7	-1.06263	0.000704218	0.00707615
ENSG00000007392	LUC7L	LUC7 like	-0.224101	0.000811216	0.0078484
ENSG00000007541	PIGQ	phosphatidylinositol glycan anchor biosynthesis class Q	-0.230492	0.000741001	0.00735141
ENSG00000007944	MYLIP	myosin regulatory light chain interacting protein	-1.1205	5.87898e-05	0.00114294
ENSG00000007968	E2F2	E2F transcription factor 2	1.06889	0.00108647	0.00974469
ENSG00000008083	JARID2	jumonji and AT-rich interaction domain containing 2	-0.958066	1.92549e-09	7.83713e-07
ENSG00000008118	CAMK1G	calcium/calmodulin dependent protein kinase IG	1.12429	0.00810298	0.0430433
ENSG00000008710	PKD1	polycystin 1, transient receptor potential channel interacting	-0.645462	6.97201e-07	4.67574e-05
ENSG00000008952	SEC62	SEC62 homolog, preprotein translocation factor	-0.174908	0.00648762	0.0364298
ENSG00000009780	FAM76A	family with sequence similarity 76 member A	-0.309379	0.000112587	0.00182208
ENSG00000010072	SPRTN	SprT-like N-terminal domain	-0.340972	0.0023495	0.017318
ENSG00000010704	HFE	homeostatic iron regulator	0.333246	0.000909999	0.00854724
ENSG00000010803	SCMH1	Scm polycomb group protein homolog 1	0.267848	0.000131098	0.00202961
ENSG00000011028	MRC2	mannose receptor C type 2	-0.490604	3.04569e-07	2.54358e-05
ENSG00000011132	APBA3	amyloid beta precursor protein binding family A member 3	-0.25279	0.000232802	0.00310842
ENSG00000011143	MKS1	MKS transition zone complex subunit 1	0.387261	0.000151029	0.00224514
ENSG00000011258	MBTD1	mbt domain containing 1	-0.299628	0.00173826	0.0137761
ENSG00000011295	TTC19	tetratricopeptide repeat domain 19	-0.248575	0.000163055	0.00237408
ENSG00000011332	DPF1	double PHD fingers 1	0.457924	0.00679622	0.0375733
ENSG00000011451	WIZ	WIZ zinc finger	-0.173664	0.00130762	0.0111412
ENSG00000011465	DCN	decorin	-2.22242	1.12978e-07	1.27406e-05
ENSG00000012124	CD22	CD22 molecule	1.21083	4.32647e-05	0.000905438
ENSG00000012211	PRICKLE3	prickle planar cell polarity protein 3	-0.270818	0.00144927	0.012041
ENSG00000012983	MAP4K5	mitogen-activated protein kinase kinase kinase kinase 5	-0.180071	0.00421149	0.0265071
ENSG00000013016	EHD3	EH domain containing 3	0.404985	0.00863006	0.0449795
ENSG00000013364	MVP	major vault protein	0.355269	0.00243771	0.0177758
ENSG00000013563	DNASE1L1	deoxyribonuclease 1 like 1	0.76188	0.000371888	0.00438617
ENSG00000013588	GPRC5A	G protein-coupled receptor class C group 5 member A	1.06802	0.000580119	0.00605245
ENSG00000014216	CAPN1	calpain 1	0.518884	3.88436e-07	2.99011e-05
ENSG00000014641	MDH1	malate dehydrogenase 1	0.285706	1.55464e-07	1.66817e-05
ENSG00000014824	SLC30A9	solute carrier family 30 member 9	0.171268	0.00293009	0.0202271
ENSG00000014919	COX15	cytochrome c oxidase assembly homolog COX15	0.289079	0.000141867	0.0021445
ENSG00000015475	BID	BH3 interacting domain death agonist	-0.291006	0.00883544	0.045596
ENSG00000018408	WWTR1	WW domain containing transcription regulator 1	-0.381161	0.000572732	0.00602677
ENSG00000019144	PHLDB1	pleckstrin homology like domain family B member 1	-0.31298	0.00107515	0.00967251
ENSG00000019186	CYP24A1	cytochrome P450 family 24 subfamily A member 1	-2.05765	0.00865966	0.0450492
ENSG00000019549	SNAI2	snail family transcriptional repressor 2	-0.579953	1.43373e-05	0.000404458
ENSG00000020256	ZFP64	ZFP64 zinc finger protein	-0.220453	0.00630271	0.035663
ENSG00000021300	PLEKHB1	pleckstrin homology domain containing B1	1.29442	0.00444676	0.0276245
ENSG00000021355	SERPINB1	serpin family B member 1	0.458802	0.000121343	0.00191851
ENSG00000021574	SPAST	spastin	-0.209696	0.00921852	0.0469545
ENSG00000022277	RTF2	replication termination factor 2	0.209663	0.000321831	0.00396499
ENSG00000023287	RB1CC1	RB1 inducible coiled-coil 1	-0.295625	6.44849e-05	0.00122238
ENSG00000023330	ALAS1	5'-aminolevulinate synthase 1	-0.461761	0.000136178	0.00209
ENSG00000023445	BIRC3	baculoviral IAP repeat containing 3	-1.86356	2.67802e-06	0.000121264
ENSG00000023516	AKAP11	A-kinase anchoring protein 11	-0.226939	0.0019103	0.0148147
ENSG00000025708	TYMP	thymidine phosphorylase	-1.01045	9.25171e-05	0.00157653
ENSG00000025772	TOMM34	translocase of outer mitochondrial membrane 34	0.590268	9.63646e-06	0.000303043
ENSG00000025796	SEC63	SEC63 homolog, protein translocation regulator	-0.328619	7.71421e-06	0.000257213
ENSG00000026652	AGPAT4	1-acylglycerol-3-phosphate O-acyltransferase 4	-0.456094	0.000586194	0.00610145
ENSG00000026950	BTN3A1	butyrophilin subfamily 3 member A1	0.480817	0.00673145	0.0373789
ENSG00000027001	MIPEP	mitochondrial intermediate peptidase	-0.349272	0.000224785	0.00304046
ENSG00000027697	IFNGR1	interferon gamma receptor 1	-0.266153	0.0014371	0.011962
ENSG00000027869	SH2D2A	SH2 domain containing 2A	-1.00196	0.00189147	0.0147072
ENSG00000029153	ARNTL2	aryl hydrocarbon receptor nuclear translocator like 2	1.08905	4.73439e-07	3.47811e-05
ENSG00000029364	SLC39A9	solute carrier family 39 member 9	-0.150672	0.00789846	0.0421974
ENSG00000030066	NUP160	nucleoporin 160	-0.323857	0.000141071	0.00214122
ENSG00000030419	IKZF2	IKAROS family zinc finger 2	0.421563	0.00395867	0.0253776
ENSG00000030582	GRN	granulin precursor	-0.440757	0.000377317	0.00442118
ENSG00000031003	FAM13B	family with sequence similarity 13 member B	-0.234133	0.00957198	0.0482021
ENSG00000031691	CENPQ	centromere protein Q	-0.632927	0.00248277	0.0179638
ENSG00000031698	SARS1	seryl-tRNA synthetase 1	-0.607228	6.42829e-07	4.41135e-05
ENSG00000031823	RANBP3	RAN binding protein 3	0.195147	0.000120951	0.00191851
ENSG00000033627	ATP6V0A1	ATPase H+ transporting V0 subunit a1	0.506333	0.000712753	0.00712809
ENSG00000034239	EFCAB1	EF-hand calcium binding domain 1	1.03287	0.00365807	0.0238374
ENSG00000034510	TMSB10	thymosin beta 10	0.472662	1.37549e-06	7.53964e-05
ENSG00000035403	VCL	vinculin	0.341352	8.51117e-05	0.00148171
ENSG00000035687	ADSS2	adenylosuccinate synthase 2	-0.571438	6.84554e-06	0.000235901
ENSG00000036549	ZZZ3	zinc finger ZZ-type containing 3	-0.215007	0.00265355	0.0188347
ENSG00000037241	RPL26L1	ribosomal protein L26 like 1	0.301715	0.00357145	0.0234368
ENSG00000037749	MFAP3	microfibril associated protein 3	-0.468155	8.66371e-09	2.0969e-06
ENSG00000038358	EDC4	enhancer of mRNA decapping 4	0.239879	1.5921e-05	0.000435002
ENSG00000038427	VCAN	versican	0.682979	3.92758e-05	0.00084699
ENSG00000040199	PHLPP2	PH domain and leucine rich repeat protein phosphatase 2	0.31226	0.00285961	0.0199093
ENSG00000040275	SPDL1	spindle apparatus coiled-coil protein 1	-0.625918	0.00113326	0.0100523
ENSG00000040633	PHF23	PHD finger protein 23	-0.406811	2.37147e-08	4.32854e-06
ENSG00000040731	CDH10	cadherin 10	1.5775	0.00272159	0.0191823
ENSG00000041515	MYO16	myosin XVI	-2.47575	6.37095e-05	0.00121549
ENSG00000042493	CAPG	capping actin protein, gelsolin like	0.534454	9.75116e-05	0.00163489
ENSG00000042753	AP2S1	adaptor related protein complex 2 subunit sigma 1	0.257584	0.000372641	0.00438617
ENSG00000043514	TRIT1	tRNA isopentenyltransferase 1	0.305682	0.00261986	0.0186583
ENSG00000044115	CTNNA1	catenin alpha 1	0.228069	4.99938e-05	0.00101043
ENSG00000044446	PHKA2	phosphorylase kinase regulatory subunit alpha 2	0.40178	0.000286842	0.00363531
ENSG00000046653	GPM6B	glycoprotein M6B	-0.882691	0.00562638	0.0327573
ENSG00000047230	CTPS2	CTP synthase 2	0.331241	0.000180929	0.00256885
ENSG00000047578	KATNIP	katanin interacting protein	-0.227437	0.00505624	0.0304492
ENSG00000047579	DTNBP1	dystrobrevin binding protein 1	0.285535	0.000626002	0.00643653
ENSG00000047849	MAP4	microtubule associated protein 4	0.275969	2.15949e-05	0.000545419
ENSG00000048140	TSPAN17	tetraspanin 17	0.3665	2.16966e-05	0.00054685
ENSG00000048342	CC2D2A	coiled-coil and C2 domain containing 2A	0.555784	2.9966e-07	2.52642e-05
ENSG00000048740	CELF2	CUGBP Elav-like family member 2	0.908569	0.0024026	0.0175758
ENSG00000048828	FAM120A	family with sequence similarity 120A	0.230659	2.35119e-06	0.000111007
ENSG00000049246	PER3	period circadian regulator 3	-0.703628	0.000111646	0.00181182
ENSG00000049540	ELN	elastin	-2.44012	4.29218e-07	3.19298e-05
ENSG00000049860	HEXB	hexosaminidase subunit beta	0.228361	0.00410366	0.0260881
ENSG00000050405	LIMA1	LIM domain and actin binding 1	0.398366	0.000394588	0.0045751
ENSG00000050438	SLC4A8	solute carrier family 4 member 8	0.480757	0.00369622	0.024024
ENSG00000051108	HERPUD1	homocysteine inducible ER protein with ubiquitin like domain 1	-0.651274	5.80137e-06	0.000210478
ENSG00000051128	HOMER3	homer scaffold protein 3	0.407438	5.98571e-05	0.00115682
ENSG00000051382	PIK3CB	phosphatidylinositol-4,5-bisphosphate 3-kinase catalytic subunit beta	0.338798	4.06429e-05	0.000867903
ENSG00000052723	SIKE1	suppressor of IKBKE 1	-0.32222	1.98367e-06	9.86541e-05
ENSG00000052802	MSMO1	methylsterol monooxygenase 1	0.865412	3.23175e-05	0.000727967
ENSG00000052841	TTC17	tetratricopeptide repeat domain 17	-0.26311	0.000106611	0.00174764
ENSG00000053501	USE1	unconventional SNARE in the ER 1	-0.276022	0.000299453	0.00374166
ENSG00000055208	TAB2	TGF-beta activated kinase 1 (MAP3K7) binding protein 2	-0.173477	0.00183046	0.014359
ENSG00000055732	MCOLN3	mucolipin TRP cation channel 3	1.01956	0.00944204	0.047736
ENSG00000055917	PUM2	pumilio RNA binding family member 2	-0.14707	0.00986318	0.0492533
ENSG00000056050	HPF1	histone PARylation factor 1	0.288766	0.00117917	0.0103506
ENSG00000056097	ZFR	zinc finger RNA binding protein	-0.181564	0.00204733	0.0156511
ENSG00000056558	TRAF1	TNF receptor associated factor 1	-0.550666	0.00564503	0.0328335
ENSG00000057252	SOAT1	sterol O-acyltransferase 1	0.63299	5.83289e-06	0.000210803
ENSG00000057608	GDI2	GDP dissociation inhibitor 2	0.168609	0.00620597	0.0353188
ENSG00000057704	TMCC3	transmembrane and coiled-coil domain family 3	1.60925	0.000173545	0.00248996
ENSG00000059122	FLYWCH1	FLYWCH-type zinc finger 1	-0.298266	0.000327559	0.00402381
ENSG00000059145	UNKL	unk like zinc finger	-0.742398	3.48901e-10	2.20618e-07
ENSG00000059573	ALDH18A1	aldehyde dehydrogenase 18 family member A1	0.254482	0.000574432	0.00602677
ENSG00000059691	GATB	glutamyl-tRNA amidotransferase subunit B	0.271076	0.000176485	0.002526
ENSG00000059728	MXD1	MAX dimerization protein 1	-0.425054	0.000610912	0.00631418
ENSG00000059804	SLC2A3	solute carrier family 2 member 3	0.303186	0.00737061	0.0400542
ENSG00000060140	STYK1	serine/threonine/tyrosine kinase 1	0.972929	0.00275179	0.0193258
ENSG00000060971	ACAA1	acetyl-CoA acyltransferase 1	0.463911	1.40676e-06	7.6849e-05
ENSG00000061938	TNK2	tyrosine kinase non receptor 2	0.509154	2.78026e-06	0.00012368
ENSG00000062582	MRPS24	mitochondrial ribosomal protein S24	0.226141	0.00114594	0.0101205
ENSG00000063177	RPL18	ribosomal protein L18	0.227877	0.00339539	0.0225436
ENSG00000063245	EPN1	epsin 1	0.281034	0.00013115	0.00202961
ENSG00000064115	TM7SF3	transmembrane 7 superfamily member 3	0.315696	0.000289947	0.00365634
ENSG00000064199	SPA17	sperm autoantigenic protein 17	0.461405	0.000186986	0.00264002
ENSG00000064205	CCN5	cellular communication network factor 5	-2.7505	6.52908e-06	0.000230752
ENSG00000064393	HIPK2	homeodomain interacting protein kinase 2	-0.494926	0.000356193	0.00424387
ENSG00000064601	CTSA	cathepsin A	-0.408834	0.000109564	0.00178622
ENSG00000064726	BTBD1	BTB domain containing 1	0.17513	0.00641483	0.0361013
ENSG00000064886	CHI3L2	chitinase 3 like 2	-1.33651	0.000646734	0.00662641
ENSG00000064995	TAF11	TATA-box binding protein associated factor 11	-0.247201	0.000762407	0.00749495
ENSG00000064999	ANKS1A	ankyrin repeat and sterile alpha motif domain containing 1A	0.263559	0.00120627	0.0105362
ENSG00000065057	NTHL1	nth like DNA glycosylase 1	0.272349	0.00861939	0.0449503
ENSG00000065320	NTN1	netrin 1	-1.88679	0.00253277	0.0182361
ENSG00000065357	DGKA	diacylglycerol kinase alpha	0.356825	0.00287007	0.0199586
ENSG00000065833	ME1	malic enzyme 1	0.416975	0.00303898	0.0207342
ENSG00000065882	TBC1D1	TBC1 domain family member 1	0.307048	0.00214857	0.0161668
ENSG00000065911	MTHFD2	methylenetetrahydrofolate dehydrogenase (NADP+ dependent) 2, methenyltetrahydrofolate cyclohydrolase	-1.56105	3.20798e-08	5.46127e-06
ENSG00000065970	FOXJ2	forkhead box J2	-0.216967	0.000327723	0.00402381
ENSG00000066135	KDM4A	lysine demethylase 4A	-0.358358	7.8934e-05	0.00140738
ENSG00000066230	SLC9A3	solute carrier family 9 member A3	-0.639063	1.43975e-05	0.000404617
ENSG00000066248	NGEF	neuronal guanine nucleotide exchange factor	1.62623	0.00293515	0.0202428
ENSG00000066427	ATXN3	ataxin 3	-0.395114	3.61731e-05	0.000792513
ENSG00000066629	EML1	EMAP like 1	-0.406406	0.000122094	0.00192663
ENSG00000066827	ZFAT	zinc finger and AT-hook domain containing	-0.289156	0.00154068	0.0126169
ENSG00000067057	PFKP	phosphofructokinase, platelet	-0.476228	0.00150435	0.0123766
ENSG00000067064	IDI1	isopentenyl-diphosphate delta isomerase 1	0.363202	0.000382623	0.00446561
ENSG00000067167	TRAM1	translocation associated membrane protein 1	-0.198667	0.0100276	0.0497028
ENSG00000067177	PHKA1	phosphorylase kinase regulatory subunit alpha 1	0.951441	6.56936e-05	0.00123926
ENSG00000067225	PKM	pyruvate kinase M1/2	0.206136	0.000452574	0.00505222
ENSG00000067365	METTL22	methyltransferase like 22	0.289735	0.000262149	0.00339523
ENSG00000067596	DHX8	DEAH-box helicase 8	-0.176973	0.000989417	0.00908591
ENSG00000067992	PDK3	pyruvate dehydrogenase kinase 3	0.947175	1.16661e-06	6.79437e-05
ENSG00000068024	HDAC4	histone deacetylase 4	-0.375954	0.00324954	0.0217928
ENSG00000068078	FGFR3	fibroblast growth factor receptor 3	-1.05204	0.000886603	0.00839428
ENSG00000068308	OTUD5	OTU deubiquitinase 5	-0.211194	0.000504775	0.0054461
ENSG00000068323	TFE3	transcription factor binding to IGHM enhancer 3	0.178416	0.00111872	0.00995819
ENSG00000068354	TBC1D25	TBC1 domain family member 25	0.151749	0.00728752	0.0397002
ENSG00000068878	PSME4	proteasome activator subunit 4	0.311381	0.000220183	0.00300103
ENSG00000069020	MAST4	microtubule associated serine/threonine kinase family member 4	0.686999	1.59631e-06	8.48729e-05
ENSG00000069482	GAL	galanin and GMAP prepropeptide	-1.55041	0.00185967	0.0145174
ENSG00000069493	CLEC2D	C-type lectin domain family 2 member D	-0.660378	0.00360785	0.0235622
ENSG00000069509	FUNDC1	FUN14 domain containing 1	0.366571	2.75577e-05	0.00064453
ENSG00000069667	RORA	RAR related orphan receptor A	-0.49104	0.00543894	0.0320551
ENSG00000069943	PIGB	phosphatidylinositol glycan anchor biosynthesis class B	0.390272	0.000719177	0.00717263
ENSG00000070087	PFN2	profilin 2	0.827657	1.04447e-07	1.20865e-05
ENSG00000070476	ZXDC	ZXD family zinc finger C	-0.256822	0.000727121	0.00724054
ENSG00000070501	POLB	DNA polymerase beta	0.334359	0.00462286	0.0284518
ENSG00000070669	ASNS	asparagine synthetase (glutamine-hydrolyzing)	-3.42615	2.43742e-11	3.31958e-08
ENSG00000070756	PABPC1	poly(A) binding protein cytoplasmic 1	0.198296	0.0025554	0.0183543
ENSG00000070778	PTPN21	protein tyrosine phosphatase non-receptor type 21	-0.295639	1.20967e-05	0.000357425
ENSG00000070882	OSBPL3	oxysterol binding protein like 3	0.324037	0.00173779	0.0137761
ENSG00000071127	WDR1	WD repeat domain 1	0.418094	1.86996e-06	9.51369e-05
ENSG00000071189	SNX13	sorting nexin 13	-0.165088	0.00937312	0.0474824
ENSG00000071205	ARHGAP10	Rho GTPase activating protein 10	0.265103	0.000536081	0.00572801
ENSG00000071967	CYBRD1	cytochrome b reductase 1	-0.394668	0.00721677	0.0394853
ENSG00000072062	PRKACA	protein kinase cAMP-activated catalytic subunit alpha	0.188204	0.00623431	0.0354156
ENSG00000072121	ZFYVE26	zinc finger FYVE-type containing 26	-0.182382	0.00568912	0.0330249
ENSG00000072195	SPEG	striated muscle enriched protein kinase	0.368638	0.00420134	0.0264714
ENSG00000072274	TFRC	transferrin receptor	-0.802049	1.94766e-09	7.83713e-07
ENSG00000072401	UBE2D1	ubiquitin conjugating enzyme E2 D1	-0.256647	0.000705684	0.00708686
ENSG00000072415	PALS1	protein associated with LIN7 1, MAGUK family member	0.250584	0.000338867	0.00410935
ENSG00000072682	P4HA2	prolyl 4-hydroxylase subunit alpha 2	-0.515983	1.23098e-05	0.000362636
ENSG00000072736	NFATC3	nuclear factor of activated T cells 3	-0.267699	0.000741162	0.00735141
ENSG00000072778	ACADVL	acyl-CoA dehydrogenase very long chain	-0.360741	6.78469e-06	0.000235406
ENSG00000072958	AP1M1	adaptor related protein complex 1 subunit mu 1	0.186421	0.00664738	0.0370917
ENSG00000073060	SCARB1	scavenger receptor class B member 1	0.549069	6.88271e-05	0.00127028
ENSG00000073111	MCM2	minichromosome maintenance complex component 2	0.652174	0.00109567	0.00982219
ENSG00000073150	PANX2	pannexin 2	-1.09328	9.56594e-05	0.00161608
ENSG00000073464	CLCN4	chloride voltage-gated channel 4	0.524142	0.0004028	0.00463692
ENSG00000073712	FERMT2	FERM domain containing kindlin 2	-0.321259	0.000331703	0.00404184
ENSG00000073756	PTGS2	prostaglandin-endoperoxide synthase 2	1.39226	0.00846123	0.0443585
ENSG00000073910	FRY	FRY microtubule binding protein	-0.630927	0.00280561	0.0196182
ENSG00000074071	MRPS34	mitochondrial ribosomal protein S34	0.326709	7.40503e-05	0.00134193
ENSG00000074211	PPP2R2C	protein phosphatase 2 regulatory subunit Bgamma	1.07487	0.00591015	0.0340179
ENSG00000074317	SNCB	synuclein beta	2.55204	5.70866e-06	0.000209579
ENSG00000074319	TSG101	tumor susceptibility 101	-0.190215	0.00497298	0.0301014
ENSG00000074356	NCBP3	nuclear cap binding subunit 3	-0.166738	0.00717578	0.0393323
ENSG00000074603	DPP8	dipeptidyl peptidase 8	-0.202856	0.00110612	0.00987088
ENSG00000074696	HACD3	3-hydroxyacyl-CoA dehydratase 3	0.324992	1.17512e-05	0.000349672
ENSG00000074935	TUBE1	tubulin epsilon 1	-0.780381	2.51183e-07	2.26898e-05
ENSG00000075142	SRI	sorcin	0.221905	0.00075327	0.00742685
ENSG00000075151	EIF4G3	eukaryotic translation initiation factor 4 gamma 3	-0.224862	0.00132917	0.0112868
ENSG00000075239	ACAT1	acetyl-CoA acetyltransferase 1	0.469913	3.19089e-08	5.46127e-06
ENSG00000075275	CELSR1	cadherin EGF LAG seven-pass G-type receptor 1	1.28564	0.000278896	0.00355753
ENSG00000075415	SLC25A3	solute carrier family 25 member 3	0.195326	0.000140591	0.00213662
ENSG00000075618	FSCN1	fascin actin-bundling protein 1	0.254379	0.00584989	0.0337369
ENSG00000075624	ACTB	actin beta	0.407267	1.43738e-05	0.000404592
ENSG00000075643	MOCOS	molybdenum cofactor sulfurase	-0.93428	0.000372843	0.00438617
ENSG00000075914	EXOSC7	exosome component 7	0.318982	0.000709248	0.00711055
ENSG00000076003	MCM6	minichromosome maintenance complex component 6	0.755863	5.11237e-06	0.000193821
ENSG00000076043	REXO2	RNA exonuclease 2	0.203756	0.000599553	0.00621856
ENSG00000076053	RBM7	RNA binding motif protein 7	-0.212196	0.005093	0.030577
ENSG00000076067	RBMS2	RNA binding motif single stranded interacting protein 2	0.391906	9.33313e-06	0.000295664
ENSG00000076248	UNG	uracil DNA glycosylase	1.00965	6.85891e-12	1.73481e-08
ENSG00000076351	SLC46A1	solute carrier family 46 member 1	0.567494	0.000476276	0.00522782
ENSG00000076513	ANKRD13A	ankyrin repeat domain 13A	0.422595	0.000748269	0.00739705
ENSG00000076662	ICAM3	intercellular adhesion molecule 3	-0.385197	0.00183609	0.0143713
ENSG00000076864	RAP1GAP	RAP1 GTPase activating protein	-1.5372	0.00491551	0.0298351
ENSG00000076984	MAP2K7	mitogen-activated protein kinase kinase 7	-0.282485	9.92079e-06	0.000310881
ENSG00000077150	NFKB2	nuclear factor kappa B subunit 2	-0.561164	2.99883e-05	0.000689536
ENSG00000077312	SNRPA	small nuclear ribonucleoprotein polypeptide A	0.226884	0.00998828	0.0496225
ENSG00000077721	UBE2A	ubiquitin conjugating enzyme E2 A	-0.213671	0.000364147	0.00431444
ENSG00000077942	FBLN1	fibulin 1	-1.10342	1.44493e-07	1.56948e-05
ENSG00000078043	PIAS2	protein inhibitor of activated STAT 2	0.264373	0.000245543	0.00322913
ENSG00000078053	AMPH	amphiphysin	1.06661	1.86645e-05	0.00049029
ENSG00000078098	FAP	fibroblast activation protein alpha	-0.548853	0.000650428	0.00665096
ENSG00000078177	N4BP2	NEDD4 binding protein 2	-0.538211	1.26144e-06	7.06766e-05
ENSG00000078269	SYNJ2	synaptojanin 2	-0.729766	7.88792e-08	1.00472e-05
ENSG00000078369	GNB1	G protein subunit beta 1	0.132064	0.00755378	0.0407494
ENSG00000078487	ZCWPW1	zinc finger CW-type and PWWP domain containing 1	-0.443954	0.00826909	0.0436845
ENSG00000078725	BRINP1	BMP/retinoic acid inducible neural specific 1	-1.2983	0.00638853	0.0360105
ENSG00000078804	TP53INP2	tumor protein p53 inducible nuclear protein 2	0.715573	2.41061e-05	0.000590741
ENSG00000079215	SLC1A3	solute carrier family 1 member 3	-1.0763	7.87261e-06	0.000261509
ENSG00000079335	CDC14A	cell division cycle 14A	-0.572836	6.87416e-05	0.00127028
ENSG00000079337	RAPGEF3	Rap guanine nucleotide exchange factor 3	0.917919	0.000200909	0.00280749
ENSG00000079432	CIC	capicua transcriptional repressor	-0.191207	0.00498208	0.0301153
ENSG00000079459	FDFT1	farnesyl-diphosphate farnesyltransferase 1	0.650755	4.26908e-08	6.51586e-06
ENSG00000079462	PAFAH1B3	platelet activating factor acetylhydrolase 1b catalytic subunit 3	0.487609	0.00147564	0.0122279
ENSG00000079482	OPHN1	oligophrenin 1	0.345039	0.00272714	0.019206
ENSG00000079739	PGM1	phosphoglucomutase 1	0.236164	0.00344427	0.0228136
ENSG00000079805	DNM2	dynamin 2	0.168051	0.00257437	0.0184531
ENSG00000079819	EPB41L2	erythrocyte membrane protein band 4.1 like 2	0.404625	0.000546933	0.00581963
ENSG00000079931	MOXD1	monooxygenase DBH like 1	0.696491	0.00298796	0.0204864
ENSG00000079974	RABL2B	RAB, member of RAS oncogene family like 2B	-0.247091	0.00155211	0.0126929
ENSG00000080573	COL5A3	collagen type V alpha 3 chain	-2.67187	1.39358e-11	2.46733e-08
ENSG00000080802	CNOT4	CCR4-NOT transcription complex subunit 4	-0.174635	0.00486289	0.0295766
ENSG00000080815	PSEN1	presenilin 1	-0.260278	7.66095e-05	0.00137686
ENSG00000080822	CLDND1	claudin domain containing 1	-0.393273	3.11161e-05	0.00070539
ENSG00000080824	HSP90AA1	heat shock protein 90 alpha family class A member 1	0.582565	2.11045e-06	0.000103506
ENSG00000080854	IGSF9B	immunoglobulin superfamily member 9B	-1.53206	0.00322961	0.0217003
ENSG00000081019	RSBN1	round spermatid basic protein 1	-0.229993	0.00866973	0.0450492
ENSG00000081154	PCNP	PEST proteolytic signal containing nuclear protein	0.199529	0.00227328	0.0168544
ENSG00000081177	EXD2	exonuclease 3'-5' domain containing 2	0.261307	0.000423526	0.00484088
ENSG00000081277	PKP1	plakophilin 1	2.09576	0.000172535	0.00248352
ENSG00000081760	AACS	acetoacetyl-CoA synthetase	0.644075	4.50614e-09	1.30789e-06
ENSG00000081791	DELE1	DAP3 binding cell death enhancer 1	-0.191824	0.00623799	0.0354188
ENSG00000081913	PHLPP1	PH domain and leucine rich repeat protein phosphatase 1	0.825664	1.3217e-08	2.75301e-06
ENSG00000082146	STRADB	STE20 related adaptor beta	0.596913	8.26371e-08	1.02337e-05
ENSG00000082153	BZW1	basic leucine zipper and W2 domains 1	0.373255	0.00097896	0.00903675
ENSG00000082397	EPB41L3	erythrocyte membrane protein band 4.1 like 3	0.287894	0.0082306	0.0435513
ENSG00000082438	COBLL1	cordon-bleu WH2 repeat protein like 1	0.660116	0.000352334	0.00421396
ENSG00000082515	MRPL22	mitochondrial ribosomal protein L22	0.262271	0.00126226	0.0108952
ENSG00000082996	RNF13	ring finger protein 13	-0.46985	1.05938e-06	6.48435e-05
ENSG00000083123	BCKDHB	branched chain keto acid dehydrogenase E1 subunit beta	0.473132	0.000115665	0.00185662
ENSG00000083817	ZNF416	zinc finger protein 416	-0.302193	0.00166527	0.0133591
ENSG00000083844	ZNF264	zinc finger protein 264	-0.279592	0.000804201	0.00781246
ENSG00000084072	PPIE	peptidylprolyl isomerase E	0.217949	0.0012277	0.0106861
ENSG00000084112	SSH1	slingshot protein phosphatase 1	-0.316226	1.66201e-05	0.000448327
ENSG00000084636	COL16A1	collagen type XVI alpha 1 chain	-0.633401	3.99017e-08	6.30102e-06
ENSG00000084693	AGBL5	AGBL carboxypeptidase 5	0.38215	6.40132e-05	0.00121772
ENSG00000084754	HADHA	hydroxyacyl-CoA dehydrogenase trifunctional multienzyme complex subunit alpha	0.166937	0.00190991	0.0148147
ENSG00000085117	CD82	CD82 molecule	-1.44798	4.17832e-07	3.1246e-05
ENSG00000085276	MECOM	MDS1 and EVI1 complex locus	1.36328	2.82814e-05	0.000658845
ENSG00000085465	OVGP1	oviductal glycoprotein 1	-0.768309	0.00486153	0.0295766
ENSG00000085511	MAP3K4	mitogen-activated protein kinase kinase kinase 4	-0.608286	6.21432e-07	4.29784e-05
ENSG00000085719	CPNE3	copine 3	0.636659	1.1547e-05	0.000346507
ENSG00000085741	WNT11	Wnt family member 11	-1.1673	0.000105923	0.00174146
ENSG00000085788	DDHD2	DDHD domain containing 2	0.267101	0.000204063	0.00283367
ENSG00000085998	POMGNT1	protein O-linked mannose N-acetylglucosaminyltransferase 1 (beta 1,2-)	0.270563	0.000443803	0.00499502
ENSG00000086062	B4GALT1	beta-1,4-galactosyltransferase 1	-0.418889	1.66619e-05	0.000448327
ENSG00000086065	CHMP5	charged multivesicular body protein 5	-0.16926	0.00168463	0.0134839
ENSG00000086504	MRPL28	mitochondrial ribosomal protein L28	0.286512	2.5132e-05	0.000604569
ENSG00000086544	ITPKC	inositol-trisphosphate 3-kinase C	-0.308642	0.00297504	0.0204238
ENSG00000086712	TXLNG	taxilin gamma	0.277787	0.00140063	0.011736
ENSG00000087085	ACHE	acetylcholinesterase (Cartwright blood group)	-1.46068	0.00348542	0.0230173
ENSG00000087088	BAX	BCL2 associated X, apoptosis regulator	0.219565	0.00349767	0.023081
ENSG00000087095	NLK	nemo like kinase	0.366462	0.000578164	0.00604172
ENSG00000087116	ADAMTS2	ADAM metallopeptidase with thrombospondin type 1 motif 2	-0.780238	9.17224e-09	2.13677e-06
ENSG00000087152	ATXN7L3	ataxin 7 like 3	-0.133774	0.0044501	0.0276267
ENSG00000087245	MMP2	matrix metallopeptidase 2	-0.592635	2.48993e-07	2.26898e-05
ENSG00000087274	ADD1	adducin 1	0.254088	3.2012e-06	0.000136572
ENSG00000087303	NID2	nidogen 2	-0.476582	0.00170548	0.01362
ENSG00000087494	PTHLH	parathyroid hormone like hormone	-1.71158	0.000620798	0.00640142
ENSG00000087884	AAMDC	adipogenesis associated Mth938 domain containing	0.511049	1.29286e-05	0.000372803
ENSG00000088367	EPB41L1	erythrocyte membrane protein band 4.1 like 1	0.497864	8.99616e-05	0.0015404
ENSG00000088538	DOCK3	dedicator of cytokinesis 3	0.807868	0.00639328	0.0360258
ENSG00000088812	ATRN	attractin	-0.262584	1.30446e-05	0.000374926
ENSG00000088826	SMOX	spermine oxidase	-1.05743	1.70866e-07	1.79423e-05
ENSG00000088836	SLC4A11	solute carrier family 4 member 11	-0.472472	0.00428223	0.0268267
ENSG00000089009	RPL6	ribosomal protein L6	0.193766	0.00135101	0.0114175
ENSG00000089053	ANAPC5	anaphase promoting complex subunit 5	-0.146008	0.00676881	0.0375092
ENSG00000089159	PXN	paxillin	0.557859	1.79147e-06	9.34567e-05
ENSG00000089220	PEBP1	phosphatidylethanolamine binding protein 1	0.563997	2.28888e-15	4.05246e-11
ENSG00000089280	FUS	FUS RNA binding protein	0.303048	0.00226088	0.0167977
ENSG00000089335	ZNF302	zinc finger protein 302	-0.478104	3.49714e-06	0.000145687
ENSG00000089486	CDIP1	cell death inducing p53 target 1	0.377054	6.84843e-05	0.00127028
ENSG00000089505	CMTM1	CKLF like MARVEL transmembrane domain containing 1	-0.579093	7.94973e-05	0.00141315
ENSG00000089737	DDX24	DEAD-box helicase 24	0.226175	0.000470988	0.00518584
ENSG00000089916	GPATCH2L	G-patch domain containing 2 like	-0.193899	0.00897769	0.0461091
ENSG00000090006	LTBP4	latent transforming growth factor beta binding protein 4	-0.445535	0.00635241	0.0358868
ENSG00000090013	BLVRB	biliverdin reductase B	0.604997	5.41427e-06	0.000202163
ENSG00000090054	SPTLC1	serine palmitoyltransferase long chain base subunit 1	-0.238034	5.01003e-05	0.00101143
ENSG00000090097	PCBP4	poly(rC) binding protein 4	0.318374	0.000202162	0.00281682
ENSG00000090238	YPEL3	yippee like 3	-0.650874	0.000199082	0.00278415
ENSG00000090263	MRPS33	mitochondrial ribosomal protein S33	0.220066	0.00622943	0.0354067
ENSG00000090339	ICAM1	intercellular adhesion molecule 1	-1.3111	0.00323285	0.0217138
ENSG00000090372	STRN4	striatin 4	-0.182939	0.00544284	0.0320577
ENSG00000090470	PDCD7	programmed cell death 7	0.211929	0.00458505	0.0282851
ENSG00000090520	DNAJB11	DnaJ heat shock protein family (Hsp40) member B11	-0.256008	0.00991781	0.049421
ENSG00000090674	MCOLN1	mucolipin TRP cation channel 1	-0.511863	2.91079e-05	0.000674548
ENSG00000090686	USP48	ubiquitin specific peptidase 48	0.151735	0.00356877	0.0234338
ENSG00000090861	AARS1	alanyl-tRNA synthetase 1	-0.517632	1.62233e-05	0.000441218
ENSG00000091157	WDR7	WD repeat domain 7	-0.199636	0.0017836	0.0140851
ENSG00000091436	MAP3K20	mitogen-activated protein kinase kinase kinase 20	0.358181	0.000164343	0.00239088
ENSG00000091483	FH	fumarate hydratase	0.250415	0.000434743	0.00490371
ENSG00000091527	CDV3	CDV3 homolog	0.208048	0.00243152	0.0177453
ENSG00000091640	SPAG7	sperm associated antigen 7	-0.217063	6.26238e-05	0.00119995
ENSG00000091656	ZFHX4	zinc finger homeobox 4	0.420957	0.00888013	0.0457442
ENSG00000092098	RNF31	ring finger protein 31	-0.220912	4.45521e-05	0.000926904
ENSG00000092199	HNRNPC	heterogeneous nuclear ribonucleoprotein C	0.299379	7.36099e-05	0.00133755
ENSG00000092439	TRPM7	transient receptor potential cation channel subfamily M member 7	-0.246612	0.000272833	0.00349783
ENSG00000092470	WDR76	WD repeat domain 76	0.618738	0.00490127	0.0297793
ENSG00000092621	PHGDH	phosphoglycerate dehydrogenase	-1.90285	2.79707e-06	0.000124116
ENSG00000092820	EZR	ezrin	0.780366	2.73383e-06	0.000122951
ENSG00000092841	MYL6	myosin light chain 6	0.407122	1.4454e-06	7.82593e-05
ENSG00000092847	AGO1	argonaute RISC component 1	0.366374	9.5452e-06	0.000301244
ENSG00000092871	RFFL	ring finger and FYVE like domain containing E3 ubiquitin protein ligase	0.493662	2.17599e-07	2.15228e-05
ENSG00000092931	MFSD11	major facilitator superfamily domain containing 11	-0.211589	0.00391649	0.0251876
ENSG00000092969	TGFB2	transforming growth factor beta 2	-1.61299	0.000291151	0.00366892
ENSG00000092978	GPATCH2	G-patch domain containing 2	-0.257963	0.000450596	0.00503968
ENSG00000094631	HDAC6	histone deacetylase 6	-0.224403	0.0025106	0.0180986
ENSG00000094880	CDC23	cell division cycle 23	-0.173666	0.00363239	0.0237049
ENSG00000094975	SUCO	SUN domain containing ossification factor	-0.279199	0.00497969	0.0301153
ENSG00000095303	PTGS1	prostaglandin-endoperoxide synthase 1	-1.03367	9.80553e-08	1.14971e-05
ENSG00000095397	WHRN	whirlin	-0.486884	0.00743057	0.0402812
ENSG00000095787	WAC	WW domain containing adaptor with coiled-coil	-0.207814	2.53266e-05	0.000607599
ENSG00000095951	HIVEP1	HIVEP zinc finger 1	-0.605153	1.10256e-06	6.61726e-05
ENSG00000096060	FKBP5	FKBP prolyl isomerase 5	0.665814	0.000913864	0.00856083
ENSG00000096092	TMEM14A	transmembrane protein 14A	0.630904	1.07908e-06	6.5365e-05
ENSG00000096384	HSP90AB1	heat shock protein 90 alpha family class B member 1	0.36743	2.68124e-05	0.000631269
ENSG00000096654	ZNF184	zinc finger protein 184	-0.297005	0.00964875	0.0484902
ENSG00000096717	SIRT1	sirtuin 1	-0.386067	0.000167763	0.00242865
ENSG00000097021	ACOT7	acyl-CoA thioesterase 7	0.36335	0.000136432	0.00209136
ENSG00000099204	ABLIM1	actin binding LIM protein 1	1.24349	0.000382617	0.00446561
ENSG00000099219	ERMP1	endoplasmic reticulum metallopeptidase 1	0.590755	1.25894e-05	0.000367274
ENSG00000099250	NRP1	neuropilin 1	-0.506239	9.335e-06	0.000295664
ENSG00000099256	PRTFDC1	phosphoribosyl transferase domain containing 1	0.421863	8.48262e-05	0.00147965
ENSG00000099326	MZF1	myeloid zinc finger 1	-0.360053	0.00669575	0.0372559
ENSG00000099341	PSMD8	proteasome 26S subunit, non-ATPase 8	0.163589	0.0100171	0.0496679
ENSG00000099365	STX1B	syntaxin 1B	0.75623	0.000206483	0.00285608
ENSG00000099625	CBARP	CACN subunit beta associated regulatory protein	-0.353048	0.00197136	0.015195
ENSG00000099783	HNRNPM	heterogeneous nuclear ribonucleoprotein M	0.42444	3.97525e-05	0.000854147
ENSG00000099795	NDUFB7	NADH:ubiquinone oxidoreductase subunit B7	0.265849	0.000173462	0.00248996
ENSG00000099797	TECR	trans-2,3-enoyl-CoA reductase	0.310426	0.000400523	0.00461972
ENSG00000099817	POLR2E	RNA polymerase II, I and III subunit E	0.209043	0.000984013	0.00906921
ENSG00000099821	POLRMT	RNA polymerase mitochondrial	-0.244104	0.00521082	0.0310632
ENSG00000099822	HCN2	hyperpolarization activated cyclic nucleotide gated potassium and sodium channel 2	-0.626824	0.00398671	0.0255279
ENSG00000099910	KLHL22	kelch like family member 22	0.275974	0.0002987	0.00373744
ENSG00000099949	LZTR1	leucine zipper like transcription regulator 1	-0.269881	0.000408288	0.00469094
ENSG00000099977	DDT	D-dopachrome tautomerase	0.32551	1.79923e-06	9.34567e-05
ENSG00000099995	SF3A1	splicing factor 3a subunit 1	0.258995	0.000213116	0.00292495
ENSG00000100075	SLC25A1	solute carrier family 25 member 1	0.280226	0.00245955	0.0178615
ENSG00000100097	LGALS1	galectin 1	0.459171	1.65667e-05	0.000447808
ENSG00000100104	SRRD	SRR1 domain containing	-0.234703	0.00624285	0.0354262
ENSG00000100147	CCDC134	coiled-coil domain containing 134	0.362677	0.00701006	0.0385804
ENSG00000100206	DMC1	DNA meiotic recombinase 1	0.763313	0.00187119	0.0145816
ENSG00000100219	XBP1	X-box binding protein 1	-0.521291	4.14718e-07	3.1245e-05
ENSG00000100227	POLDIP3	DNA polymerase delta interacting protein 3	-0.146584	0.00650015	0.0364771
ENSG00000100234	TIMP3	TIMP metallopeptidase inhibitor 3	-1.5919	2.92873e-06	0.000127403
ENSG00000100271	TTLL1	tubulin tyrosine ligase like 1	-0.374719	0.0029485	0.0202967
ENSG00000100280	AP1B1	adaptor related protein complex 1 subunit beta 1	0.270038	6.7637e-05	0.00126187
ENSG00000100284	TOM1	target of myb1 membrane trafficking protein	-0.344083	0.00221971	0.0165543
ENSG00000100292	HMOX1	heme oxygenase 1	-1.03509	0.00212495	0.0160163
ENSG00000100297	MCM5	minichromosome maintenance complex component 5	0.87244	2.50756e-05	0.000604032
ENSG00000100299	ARSA	arylsulfatase A	-0.35286	0.00373236	0.0242057
ENSG00000100311	PDGFB	platelet derived growth factor subunit B	-1.56071	0.00505984	0.0304605
ENSG00000100335	MIEF1	mitochondrial elongation factor 1	-0.161778	0.00837597	0.0440834
ENSG00000100345	MYH9	myosin heavy chain 9	0.3037	0.00419075	0.0264235
ENSG00000100347	SAMM50	SAMM50 sorting and assembly machinery component	0.141317	0.00286455	0.019928
ENSG00000100348	TXN2	thioredoxin 2	0.194442	0.00181751	0.0142807
ENSG00000100379	KCTD17	potassium channel tetramerization domain containing 17	0.347183	3.49446e-05	0.000774315
ENSG00000100380	ST13	ST13 Hsp70 interacting protein	0.235097	6.8877e-05	0.00127028
ENSG00000100403	ZC3H7B	zinc finger CCCH-type containing 7B	0.32982	3.1852e-06	0.000136217
ENSG00000100442	FKBP3	FKBP prolyl isomerase 3	0.372101	6.56738e-06	0.000231164
ENSG00000100483	VCPKMT	valosin containing protein lysine methyltransferase	-0.344154	0.00168234	0.0134717
ENSG00000100503	NIN	ninein	0.309709	0.00593937	0.0341417
ENSG00000100504	PYGL	glycogen phosphorylase L	1.0154	4.43224e-09	1.30788e-06
ENSG00000100505	TRIM9	tripartite motif containing 9	-1.44999	0.000428168	0.00485944
ENSG00000100526	CDKN3	cyclin dependent kinase inhibitor 3	0.64068	0.00159187	0.0129319
ENSG00000100558	PLEK2	pleckstrin 2	0.94412	0.000137414	0.00210369
ENSG00000100568	VTI1B	vesicle transport through interaction with t-SNAREs 1B	0.231831	6.12962e-06	0.000219686
ENSG00000100592	DAAM1	dishevelled associated activator of morphogenesis 1	-0.578334	0.00150667	0.0123898
ENSG00000100600	LGMN	legumain	-0.292629	0.0084314	0.0442961
ENSG00000100605	ITPK1	inositol-tetrakisphosphate 1-kinase	0.206192	0.00451649	0.0279519
ENSG00000100614	PPM1A	protein phosphatase, Mg2+/Mn2+ dependent 1A	-0.210312	0.000975886	0.00902265
ENSG00000100626	GALNT16	polypeptide N-acetylgalactosaminyltransferase 16	-1.88869	5.5048e-05	0.00109018
ENSG00000100629	CEP128	centrosomal protein 128	-0.53548	0.0036747	0.023937
ENSG00000100664	EIF5	eukaryotic translation initiation factor 5	-0.262571	0.00360635	0.0235616
ENSG00000100739	BDKRB1	bradykinin receptor B1	1.11237	4.31864e-05	0.000904869
ENSG00000100764	PSMC1	proteasome 26S subunit, ATPase 1	0.241222	0.00399927	0.0255713
ENSG00000100784	RPS6KA5	ribosomal protein S6 kinase A5	-0.652119	0.00114529	0.0101205
ENSG00000100811	YY1	YY1 transcription factor	-0.218324	2.4722e-06	0.000115489
ENSG00000100814	CCNB1IP1	cyclin B1 interacting protein 1	0.28667	0.00392496	0.0252146
ENSG00000100865	CINP	cyclin dependent kinase 2 interacting protein	0.156214	0.00430419	0.0269373
ENSG00000100889	PCK2	phosphoenolpyruvate carboxykinase 2, mitochondrial	-1.98496	4.14463e-08	6.38093e-06
ENSG00000100890	PRORP	protein only RNase P catalytic subunit	-0.273291	0.00771918	0.0415152
ENSG00000100906	NFKBIA	NFKB inhibitor alpha	-0.489449	0.00386944	0.0249303
ENSG00000100926	TM9SF1	transmembrane 9 superfamily member 1	-0.194591	0.000653219	0.00666201
ENSG00000100949	RABGGTA	Rab geranylgeranyltransferase subunit alpha	-0.312413	3.35297e-05	0.000747662
ENSG00000100968	NFATC4	nuclear factor of activated T cells 4	-0.934635	4.38884e-06	0.000171352
ENSG00000100979	PLTP	phospholipid transfer protein	-0.773696	1.79999e-06	9.34567e-05
ENSG00000100983	GSS	glutathione synthetase	0.367322	3.12917e-09	1.10534e-06
ENSG00000100985	MMP9	matrix metallopeptidase 9	-2.56599	0.00529035	0.0313998
ENSG00000100994	PYGB	glycogen phosphorylase B	0.31229	5.72403e-05	0.0011223
ENSG00000100997	ABHD12	abhydrolase domain containing 12, lysophospholipase	0.190908	0.00633716	0.0358235
ENSG00000101079	NDRG3	NDRG family member 3	0.238018	0.00119065	0.0104462
ENSG00000101104	PABPC1L	poly(A) binding protein cytoplasmic 1 like	-0.496253	0.00330854	0.0220964
ENSG00000101146	RAE1	ribonucleic acid export 1	0.193499	0.0035923	0.0235213
ENSG00000101150	TPD52L2	TPD52 like 2	0.270194	1.23309e-06	7.0058e-05
ENSG00000101158	NELFCD	negative elongation factor complex member C/D	0.232031	0.00074337	0.00736095
ENSG00000101188	NTSR1	neurotensin receptor 1	1.17194	0.0027609	0.0193745
ENSG00000101193	GID8	GID complex subunit 8 homolog	-0.18214	0.000107429	0.00175627
ENSG00000101220	C20orf27	chromosome 20 open reading frame 27	0.265064	0.00506356	0.0304726
ENSG00000101255	TRIB3	tribbles pseudokinase 3	-1.0271	0.00432339	0.0270257
ENSG00000101298	SNPH	syntaphilin	0.318279	0.00046846	0.00517088
ENSG00000101311	FERMT1	FERM domain containing kindlin 1	0.63928	0.00149152	0.0122954
ENSG00000101347	SAMHD1	SAM and HD domain containing deoxynucleoside triphosphate triphosphohydrolase 1	0.359417	0.00195366	0.0150849
ENSG00000101365	IDH3B	isocitrate dehydrogenase (NAD(+)) 3 non-catalytic subunit beta	0.249106	1.16528e-05	0.000347913
ENSG00000101400	SNTA1	syntrophin alpha 1	0.289871	0.00638474	0.0360006
ENSG00000101412	E2F1	E2F transcription factor 1	0.583748	0.00867144	0.0450492
ENSG00000101413	RPRD1B	regulation of nuclear pre-mRNA domain containing 1B	-0.210417	0.00290854	0.020147
ENSG00000101421	CHMP4B	charged multivesicular body protein 4B	0.18592	0.00223569	0.0166595
ENSG00000101473	ACOT8	acyl-CoA thioesterase 8	0.257224	0.000582766	0.00607291
ENSG00000101474	APMAP	adipocyte plasma membrane associated protein	0.252427	3.20952e-06	0.000136598
ENSG00000101574	METTL4	methyltransferase like 4	-0.752964	2.77035e-10	1.8865e-07
ENSG00000101654	RNMT	RNA guanine-7 methyltransferase	-0.145233	0.00424101	0.0266455
ENSG00000101665	SMAD7	SMAD family member 7	-1.08719	0.000129538	0.00201889
ENSG00000101745	ANKRD12	ankyrin repeat domain 12	-0.389216	0.00188923	0.0147072
ENSG00000101782	RIOK3	RIO kinase 3	-0.200427	0.00414811	0.0262951
ENSG00000101882	NKAP	NFKB activating protein	-0.230873	0.00224637	0.016718
ENSG00000101938	CHRDL1	chordin like 1	-2.1477	0.000733763	0.00729028
ENSG00000101972	STAG2	stromal antigen 2	-0.234736	1.25422e-05	0.000367139
ENSG00000101974	ATP11C	ATPase phospholipid transporting 11C	0.263169	0.00240232	0.0175758
ENSG00000102034	ELF4	E74 like ETS transcription factor 4	0.210072	0.000512979	0.00552787
ENSG00000102048	ASB9	ankyrin repeat and SOCS box containing 9	2.04632	0.000228298	0.00307378
ENSG00000102053	ZC3H12B	zinc finger CCCH-type containing 12B	-0.506241	0.00463921	0.0285199
ENSG00000102054	RBBP7	RB binding protein 7, chromatin remodeling factor	0.369149	1.12362e-05	0.000341231
ENSG00000102172	SMS	spermine synthase	0.710422	1.80718e-06	9.35557e-05
ENSG00000102218	RP2	RP2 activator of ARL3 GTPase	-0.324651	0.0036286	0.023689
ENSG00000102225	CDK16	cyclin dependent kinase 16	0.235868	2.61251e-05	0.000620232
ENSG00000102265	TIMP1	TIMP metallopeptidase inhibitor 1	-1.09601	1.04608e-10	1.02893e-07
ENSG00000102312	PORCN	porcupine O-acyltransferase	0.768252	5.60956e-07	4.00473e-05
ENSG00000102359	SRPX2	sushi repeat containing protein X-linked 2	-0.807837	3.66315e-07	2.90124e-05
ENSG00000102362	SYTL4	synaptotagmin like 4	0.522489	4.61971e-05	0.00095107
ENSG00000102466	FGF14	fibroblast growth factor 14	1.44757	0.000255554	0.00333672
ENSG00000102543	CDADC1	cytidine and dCMP deaminase domain containing 1	-0.37056	0.000409505	0.00469883
ENSG00000102575	ACP5	acid phosphatase 5, tartrate resistant	1.16301	0.00250568	0.0180779
ENSG00000102595	UGGT2	UDP-glucose glycoprotein glucosyltransferase 2	-0.276391	0.00408674	0.0260282
ENSG00000102882	MAPK3	mitogen-activated protein kinase 3	0.458264	0.000265973	0.00342477
ENSG00000102893	PHKB	phosphorylase kinase regulatory subunit beta	0.47468	3.7549e-07	2.91581e-05
ENSG00000102897	LYRM1	LYR motif containing 1	0.339927	0.000389607	0.00452869
ENSG00000102904	TSNAXIP1	translin associated factor X interacting protein 1	-0.807352	0.000177879	0.00254184
ENSG00000102910	LONP2	lon peptidase 2, peroxisomal	0.172134	0.000206057	0.00285584
ENSG00000102921	N4BP1	NEDD4 binding protein 1	-0.219911	8.32917e-05	0.00146008
ENSG00000102974	CTCF	CCCTC-binding factor	-0.296637	0.000460565	0.00510921
ENSG00000102978	POLR2C	RNA polymerase II subunit C	0.19974	0.00435226	0.0271422
ENSG00000103018	CYB5B	cytochrome b5 type B	0.234966	0.00180941	0.0142381
ENSG00000103037	SETD6	SET domain containing 6, protein lysine methyltransferase	-0.311475	0.00221374	0.0165237
ENSG00000103042	SLC38A7	solute carrier family 38 member 7	-0.314408	8.07874e-05	0.00142891
ENSG00000103043	VAC14	VAC14 component of PIKFYVE complex	0.193558	0.00378861	0.0245076
ENSG00000103051	COG4	component of oligomeric golgi complex 4	0.193662	0.000492597	0.0053342
ENSG00000103160	HSDL1	hydroxysteroid dehydrogenase like 1	-0.279249	0.000693215	0.00700135
ENSG00000103196	CRISPLD2	cysteine rich secretory protein LCCL domain containing 2	-1.77598	2.34602e-08	4.32669e-06
ENSG00000103199	ZNF500	zinc finger protein 500	-0.336347	0.000144937	0.00217283
ENSG00000103249	CLCN7	chloride voltage-gated channel 7	-0.316134	5.38361e-05	0.00107187
ENSG00000103257	SLC7A5	solute carrier family 7 member 5	-2.72102	3.40905e-09	1.16072e-06
ENSG00000103274	NUBP1	nucleotide binding protein 1	0.459639	1.04342e-06	6.43682e-05
ENSG00000103365	GGA2	golgi associated, gamma adaptin ear containing, ARF binding protein 2	0.41832	4.80221e-05	0.000979528
ENSG00000103449	SALL1	spalt like transcription factor 1	-0.536615	0.00237257	0.0174228
ENSG00000103485	QPRT	quinolinate phosphoribosyltransferase	1.60225	1.84439e-05	0.000485937
ENSG00000103489	XYLT1	xylosyltransferase 1	-0.456249	0.00904525	0.046334
ENSG00000103490	PYCARD	PYD and CARD domain containing	0.716066	0.00034809	0.00418694
ENSG00000103495	MAZ	MYC associated zinc finger protein	-0.312501	0.00218749	0.01639
ENSG00000103502	CDIPT	CDP-diacylglycerol--inositol 3-phosphatidyltransferase	-0.348022	1.62851e-05	0.00044222
ENSG00000103522	IL21R	interleukin 21 receptor	-1.35265	0.00466035	0.0286002
ENSG00000103591	AAGAB	alpha and gamma adaptin binding protein	0.256743	2.64686e-05	0.000624079
ENSG00000103647	CORO2B	coronin 2B	0.679621	0.00057449	0.00602677
ENSG00000103852	TTC23	tetratricopeptide repeat domain 23	-0.25342	8.31284e-05	0.00145866
ENSG00000103888	CEMIP	cell migration inducing hyaluronidase 1	-1.42543	0.000906241	0.00853871
ENSG00000104043	ATP8B4	ATPase phospholipid transporting 8B4 (putative)	-1.29354	0.00135904	0.0114689
ENSG00000104047	DTWD1	DTW domain containing 1	-0.503988	8.65525e-05	0.00150136
ENSG00000104081	BMF	Bcl2 modifying factor	-1.9845	1.7922e-05	0.000474796
ENSG00000104177	MYEF2	myelin expression factor 2	0.84736	0.00379633	0.0245428
ENSG00000104219	ZDHHC2	zinc finger DHHC-type palmitoyltransferase 2	0.486942	0.000168934	0.00244361
ENSG00000104324	CPQ	carboxypeptidase Q	-0.912707	3.96047e-07	3.00944e-05
ENSG00000104325	DECR1	2,4-dienoyl-CoA reductase 1	0.362192	2.75499e-05	0.00064453
ENSG00000104332	SFRP1	secreted frizzled related protein 1	1.16312	0.000136225	0.00209
ENSG00000104365	IKBKB	inhibitor of nuclear factor kappa B kinase subunit beta	0.218384	0.00903029	0.0462887
ENSG00000104412	EMC2	ER membrane protein complex subunit 2	0.227104	0.00417567	0.0263754
ENSG00000104415	CCN4	cellular communication network factor 4	-1.59085	0.000233322	0.00311301
ENSG00000104427	ZC2HC1A	zinc finger C2HC-type containing 1A	-0.276949	0.00183559	0.0143713
ENSG00000104522	GFUS	GDP-L-fucose synthase	-0.521968	1.48387e-05	0.00041373
ENSG00000104643	MTMR9	myotubularin related protein 9	-0.553507	2.20775e-08	4.15832e-06
ENSG00000104728	ARHGEF10	Rho guanine nucleotide exchange factor 10	0.163492	0.00267214	0.018928
ENSG00000104756	KCTD9	potassium channel tetramerization domain containing 9	-0.420716	1.108e-06	6.62741e-05
ENSG00000104774	MAN2B1	mannosidase alpha class 2B member 1	-0.2419	0.00221738	0.0165439
ENSG00000104805	NUCB1	nucleobindin 1	-0.370278	0.000307297	0.00382071
ENSG00000104856	RELB	RELB proto-oncogene, NF-kB subunit	-0.577139	5.29566e-05	0.00105943
ENSG00000104870	FCGRT	Fc fragment of IgG receptor and transporter	-0.797125	6.72228e-06	0.000235213
ENSG00000104904	OAZ1	ornithine decarboxylase antizyme 1	0.186486	0.000359053	0.00426933
ENSG00000104964	TLE5	TLE family member 5, transcriptional modulator	0.251932	0.000492496	0.0053342
ENSG00000104969	SGTA	small glutamine rich tetratricopeptide repeat co-chaperone alpha	0.237709	0.00218877	0.0163927
ENSG00000104973	MED25	mediator complex subunit 25	-0.169136	0.00110591	0.00987088
ENSG00000104979	C19orf53	chromosome 19 open reading frame 53	0.205876	0.00329578	0.0220362
ENSG00000104980	TIMM44	translocase of inner mitochondrial membrane 44	-0.38094	0.000144247	0.00216799
ENSG00000105048	TNNT1	troponin T1, slow skeletal type	1.82703	4.48769e-05	0.000930381
ENSG00000105053	VRK3	VRK serine/threonine kinase 3	-0.165926	0.00212312	0.0160093
[truncated: 3,015 more rows]

## Sheet: CT_4Gy
ENSEMBL	SYMBOL	GENENAME	logFC_CTGF_4Gy_d2_CT.d0.norm	pval_CTGF_4Gy_d2_CT.d0.norm	FDR_CTGF_4Gy_d2_CT.d0.norm
[truncated: 8,967 more rows]

[truncated: 2 more sheets: TT_0Gy, TT_4Gy]
